# Supplementary material for: Bis(tetra­phenyl­phospho­nium) bis­[N-(octyl­sulfon­yl)dithio­carbimato(2–)-κ2 S,S′]­nickelate(II)
Source: Acta Crystallogr Sect E Struct Rep Online. 2007 Dec 12;64(Pt 1):m148–9. doi: 10.1107/S1600536807065014 (PMC2915091; doi:10.1107/S1600536807065014)
Supplement: Supplementary file 1 [file e-64-0m148-sup1.cif]

##############################################################################
###                                                                        ###
###        Electronic paper (Acta Crystallographica Section E)             ###
###                                                                        ###
##############################################################################
#                                                                            #
# This CIF contains the data in a paper accepted for publication in Acta     #
# Crystallographica Section E. It conforms to the requirements of Notes      #
# for Authors for Section E, and has been peer reviewed under the auspices   #
# of the IUCr Commission on Journals.                                        #
#                                                                            #
# Full details of the Crystallographic Information File format               #
# are given in the paper "The Crystallographic Information File (CIF):       #
# a New Standard Archive File for Crystallography" by S. R. Hall, F. H.      #
# Allen and I. D. Brown [Acta Cryst. (1991), A47, 655-685].                  #
#                                                                            #
# The current version of the core CIF dictionary is obtainable from          #
# ftp://ftp.iucr.org/pub/cif_core.dic. The current version number is 2.1.    #
#                                                                            #
# Software is freely available for graphical display of the structure(s) in  #
# this CIF.  For information consult the CIF home page http://www.iucr.org/  #
# cif/home.html                                                              #
#                                                                            #
##############################################################################
                                             
data_global
_audit_creation_method     'WinGX routine CIF_UPDATE'
_audit_conform_dict_name     cif_core.dic
_audit_conform_dict_version     2.3
_journal_date_recd_electronic     2007-11-28
_journal_date_accepted     2007-12-02
_journal_name_full     'Acta Crystallographica, Section E'
_journal_year     2008
_journal_volume     64
_journal_issue      1
_journal_page_first     m148
_journal_page_last     m149
_journal_paper_category     QM
_journal_coeditor_code     TK2230
_publ_contact_author_name     'Sabino, Jose R.'
_publ_contact_author_address
;
Instituto de F\'isica, UFG,
Caixa Postal 131,
74001-970, Goi\~ania
Brazil
;
_publ_contact_author_email     jrsabino@if.ufg.br
_publ_contact_author_fax     '55(62)32511014'
_publ_contact_author_phone     '55(62)32511014'
_publ_section_title
;\
Bis(tetraphenylphosphonium)
bis[<i>N</i>-(octylsulfonyl)dithiocarbimato(2-)-\k^2^<i>S</i>,<i>S</i>']\
nickelate(II)
;
loop_
    _publ_author_name
    _publ_author_footnote
    _publ_author_address
    'Cunha, Leandro M. G.' .
;
Departamento de Qu\'imica, UFV,
36570-000 Vi\,cosa, MG,
Brazil
;
    'Rubinger, Mayura M. M.' .
;
Departamento de Qu\'imica, UFV,
36570-000 Vi\,cosa, MG,
Brazil
;
    'Oliveira, Marcelo R. L.' .
;
Departamento de Qu\'imica, UFV,
36570-000 Vi\,cosa, MG,
Brazil
;
    'Sabino, Jose R.' .
;
Instituto de F\'isica, UFG,
Caixa Postal 131,
74001-970 Goi\^ania
Brazil
;
data_I
_audit_creation_method     'WinGX routine CIF_UPDATE'
_chemical_name_systematic
;
Bis(tetraphenylphosphonium)
bis[<i>N</i>-(octylsulfonyl)dithiocarbimato(2-)-\k^2^S,S']nickelate(II)
;
_chemical_formula_moiety     '2(C24 H20 P +), C18 H34 N2 Ni O4 S6 2-'
_chemical_formula_sum     'C66 H74 N2 Ni O4 P2 S6'
_chemical_formula_iupac     '(C24 H20 P)2 [Ni (C9 H17 N O2 S3)2]'
_chemical_formula_weight     1272.32
_chemical_melting_point     428
_symmetry_cell_setting     monoclinic
_symmetry_space_group_name_H-M     'C 2/c'
_symmetry_space_group_name_Hall     '-C 2yc'
loop_
    _symmetry_equiv_pos_as_xyz
    'x, y, z'
    '-x, y, -z+1/2'
    'x+1/2, y+1/2, z'
    '-x+1/2, y+1/2, -z+1/2'
    '-x, -y, -z'
    'x, -y, z-1/2'
    '-x+1/2, -y+1/2, -z'
    'x+1/2, -y+1/2, z-1/2'
_cell_length_a     29.113(4)
_cell_length_b     10.425(2)
_cell_length_c     22.966(3)
_cell_angle_alpha     90
_cell_angle_beta     115.500(10)
_cell_angle_gamma     90
_cell_volume     6291.3(18)
_cell_formula_units_Z     4
_cell_measurement_reflns_used     25
_cell_measurement_theta_min     16.2
_cell_measurement_theta_max     30.1
_cell_measurement_temperature     297(2)
_exptl_crystal_description     prism
_exptl_crystal_colour     'dark-yellow'
_exptl_crystal_size_max     0.16
_exptl_crystal_size_mid     0.16
_exptl_crystal_size_min     0.08
_exptl_crystal_density_diffrn     1.343
_exptl_crystal_density_method     'not measured'
_exptl_crystal_F_000     2680
_exptl_absorpt_coefficient_mu     3.172
_exptl_absorpt_correction_type     Gaussian
_exptl_absorpt_process_details     '(Spek, 2003)'
_exptl_absorpt_correction_T_min     0.629
_exptl_absorpt_correction_T_max     0.787
_diffrn_ambient_temperature     298(2)
_diffrn_radiation_type     CuK\a
_diffrn_radiation_wavelength     1.54180
_diffrn_radiation_source     'fine-focus sealed tube'
_diffrn_radiation_monochromator     graphite
_diffrn_measurement_device_type     'Enraf--Nonius CAD-4'
_diffrn_measurement_device     '\k-geometry diffractometer'
_diffrn_measurement_method     'non-profiled \w/2\q scans'
_diffrn_reflns_number     11798
_diffrn_reflns_av_R_equivalents     0.079
_diffrn_reflns_theta_min     3.4
_diffrn_reflns_theta_max     68
_diffrn_reflns_theta_full     68
_diffrn_measured_fraction_theta_max     0.992
_diffrn_measured_fraction_theta_full     0.992
_diffrn_reflns_limit_h_min     -34
_diffrn_reflns_limit_h_max     34
_diffrn_reflns_limit_k_min     -12
_diffrn_reflns_limit_k_max     12
_diffrn_reflns_limit_l_min     -18
_diffrn_reflns_limit_l_max     27
_diffrn_standards_number     2
_diffrn_standards_interval_time     120
_diffrn_standards_decay_%     1
loop_
    _diffrn_standard_refln_index_h
    _diffrn_standard_refln_index_k
    _diffrn_standard_refln_index_l
    -1 6 -1
    -2 4 -5
_reflns_number_total     5696
_reflns_number_gt     3927
_reflns_threshold_expression     I>2\s(I)
_refine_ls_structure_factor_coef     Fsqd
_refine_ls_matrix_type     full
_refine_ls_R_factor_gt     0.061
_refine_ls_wR_factor_ref     0.208
_refine_ls_goodness_of_fit_ref     1.05
_refine_ls_restrained_S_all     1.05
_refine_ls_number_reflns     5696
_refine_ls_number_parameters     367
_refine_ls_number_restraints     5
_refine_ls_hydrogen_treatment     constr
_refine_ls_weighting_scheme     calc
_refine_ls_weighting_details
         'calc w=1/[\s^2^(Fo^2^)+(0.1159P)^2^+8.6294P] where P=(Fo^2^+2Fc^2^)/3'
_atom_sites_solution_hydrogens     geom
_atom_sites_solution_secondary     difmap
_refine_ls_shift/su_max     0
_refine_diff_density_max     0.59
_refine_diff_density_min     -0.61
_refine_ls_extinction_method     SHELXL97
_refine_ls_extinction_coef     0.00064(8)
_refine_ls_extinction_expression
                                    Fc^*^=kFc[1+0.001xFc^2^\l^3^/sin(2\q)]^-1/4^
loop_
    _atom_type_symbol
    _atom_type_description
    _atom_type_scat_dispersion_real
    _atom_type_scat_dispersion_imag
    _atom_type_scat_source
    C C 0.0181 0.0091 'International Tables Vol C Tables 4.2.6.8 and 6.1.1.4'
    H H 0 0 'International Tables Vol C Tables 4.2.6.8 and 6.1.1.4'
    N N 0.0311 0.018 'International Tables Vol C Tables 4.2.6.8 and 6.1.1.4'
    O O 0.0492 0.0322 'International Tables Vol C Tables 4.2.6.8 and 6.1.1.4'
    S S 0.3331 0.5567 'International Tables Vol C Tables 4.2.6.8 and 6.1.1.4'
    Ni Ni -3.0029 0.5091 'International Tables Vol C Tables 4.2.6.8 and 6.1.1.4'
    P P 0.2955 0.4335 'International Tables Vol C Tables 4.2.6.8 and 6.1.1.4'
_computing_data_collection     'CAD-4-PC (Enraf--Nonius, 1993)'
_computing_cell_refinement     'CAD-4-PC (Enraf--Nonius, 1993)'
_computing_data_reduction     'XCAD4 (Harms & Wocadlo, 1995)'
_computing_structure_solution     'SHELXS97 (Sheldrick, 1997)'
_computing_structure_refinement     'SHELXL97 (Sheldrick, 1997)'
_computing_molecular_graphics     'PLATON (Spek, 2003)'
_computing_publication_material     'WinGX (Farrugia, 1999)'
loop_
    _atom_site_type_symbol
    _atom_site_label
    _atom_site_fract_x
    _atom_site_fract_y
    _atom_site_fract_z
    _atom_site_U_iso_or_equiv
    _atom_site_adp_type
    _atom_site_calc_flag
    _atom_site_refinement_flags
    _atom_site_occupancy
    _atom_site_disorder_assembly
    _atom_site_disorder_group
    Ni Ni 0 0.82980(10) 0.25 0.0545(3) Uani d S 1 . .
    S S1 0.07020(4) 0.82179(13) 0.34078(6) 0.0654(4) Uani d . 1 . .
    S S2 0.05891(4) 0.82194(12) 0.21372(5) 0.0622(3) Uani d . 1 . .
    S S3 0.18146(4) 0.73175(12) 0.27711(5) 0.0574(3) Uani d . 1 . .
    O O2 0.17880(14) 0.8302(3) 0.23259(18) 0.0748(9) Uani d . 1 . .
    O O1 0.23151(12) 0.6954(4) 0.32300(17) 0.0849(11) Uani d . 1 . .
    N N1 0.15016(13) 0.7668(4) 0.31917(17) 0.0590(9) Uani d . 1 . .
    C C1 0.10265(16) 0.7992(4) 0.2937(2) 0.0555(10) Uani d . 1 . .
    C C2 0.15171(18) 0.5925(5) 0.2332(3) 0.0697(12) Uani d . 1 . .
    H H2A 0.1498 0.5287 0.2628 0.084 Uiso calc R 1 . .
    H H2B 0.1172 0.6136 0.2028 0.084 Uiso calc R 1 . .
    C C3 0.1798(2) 0.5359(5) 0.1968(3) 0.0793(15) Uani d . 1 . .
    H H3A 0.1839 0.6016 0.1695 0.095 Uiso calc R 1 . .
    H H3B 0.2134 0.509 0.2275 0.095 Uiso calc R 1 . .
    C C4 0.1522(2) 0.4229(6) 0.1558(3) 0.0872(16) Uani d D 1 . .
    H H4A 0.1425 0.3646 0.1816 0.105 Uiso calc R 1 . .
    H H4B 0.1752 0.3773 0.1426 0.105 Uiso calc R 1 . .
    C C5 0.1043(2) 0.4607(7) 0.0953(3) 0.113(2) Uani d D 1 . .
    H H5A 0.1126 0.5196 0.0686 0.136 Uiso calc R 1 . .
    H H5B 0.0792 0.5003 0.1069 0.136 Uiso calc R 1 . .
    C C6 0.0845(4) 0.3320(8) 0.0602(5) 0.186(5) Uani d D 1 . .
    H H6A 0.109 0.2948 0.0468 0.224 Uiso calc R 1 . .
    H H6B 0.0783 0.2716 0.0881 0.224 Uiso calc R 1 . .
    C C7 0.0349(5) 0.3651(11) 0.0013(6) 0.271(9) Uani d D 1 . .
    H H7A 0.0424 0.4276 -0.0246 0.325 Uiso calc R 1 . .
    H H7B 0.012 0.4056 0.0164 0.325 Uiso calc R 1 . .
    C C8 0.0069(5) 0.2514(11) -0.0422(6) 0.241(8) Uani d D 1 . .
    H H8A -0.0262 0.2494 -0.0414 0.289 Uiso calc R 1 . .
    H H8B 0.0005 0.2784 -0.0855 0.289 Uiso calc R 1 . .
    C C9 0.0228(4) 0.1100(10) -0.0385(5) 0.191(5) Uani d D 1 . .
    H H9A -0.0051 0.0606 -0.0687 0.286 Uiso calc R 1 . .
    H H9B 0.0321 0.0783 0.0044 0.286 Uiso calc R 1 . .
    H H9C 0.0513 0.1029 -0.0488 0.286 Uiso calc R 1 . .
    P P1 0.36685(3) 0.78525(10) 0.07711(5) 0.0464(3) Uani d . 1 . .
    C C21 0.35663(14) 0.6605(4) 0.0188(2) 0.0511(9) Uani d . 1 . .
    C C22 0.32109(16) 0.5653(4) 0.0083(2) 0.0635(11) Uani d . 1 . .
    H H22 0.3055 0.5556 0.0359 0.076 Uiso calc R 1 . .
    C C23 0.3090(2) 0.4840(5) -0.0440(3) 0.0807(15) Uani d . 1 . .
    H H23 0.285 0.4197 -0.0514 0.097 Uiso calc R 1 . .
    C C24 0.3315(2) 0.4963(6) -0.0847(3) 0.0868(17) Uani d . 1 . .
    H H24 0.3226 0.4411 -0.1197 0.104 Uiso calc R 1 . .
    C C25 0.3678(2) 0.5917(6) -0.0740(2) 0.0788(15) Uani d . 1 . .
    H H25 0.3834 0.6006 -0.1016 0.095 Uiso calc R 1 . .
    C C26 0.38034(18) 0.6729(5) -0.0218(2) 0.0664(12) Uani d . 1 . .
    H H26 0.4048 0.7361 -0.0138 0.08 Uiso calc R 1 . .
    C C31 0.43463(14) 0.8089(4) 0.12143(19) 0.0496(9) Uani d . 1 . .
    C C32 0.46464(16) 0.7003(4) 0.1410(2) 0.0606(11) Uani d . 1 . .
    H H32 0.4504 0.6194 0.1282 0.073 Uiso calc R 1 . .
    C C33 0.51645(17) 0.7136(5) 0.1802(2) 0.0703(13) Uani d . 1 . .
    H H33 0.5369 0.641 0.1939 0.084 Uiso calc R 1 . .
    C C34 0.53720(17) 0.8314(5) 0.1985(3) 0.0727(14) Uani d . 1 . .
    H H34 0.5718 0.8387 0.2253 0.087 Uiso calc R 1 . .
    C C35 0.50824(18) 0.9399(5) 0.1782(3) 0.0746(14) Uani d . 1 . .
    H H35 0.5231 1.0203 0.1906 0.09 Uiso calc R 1 . .
    C C36 0.45635(16) 0.9291(4) 0.1388(2) 0.0621(11) Uani d . 1 . .
    H H36 0.4364 1.0023 0.1242 0.075 Uiso calc R 1 . .
    C C41 0.33391(14) 0.9246(4) 0.03316(18) 0.0474(9) Uani d . 1 . .
    C C42 0.30224(14) 0.9135(4) -0.03291(19) 0.0520(9) Uani d . 1 . .
    H H42 0.299 0.835 -0.0535 0.062 Uiso calc R 1 . .
    C C43 0.27604(15) 1.0182(4) -0.0673(2) 0.0556(10) Uani d . 1 . .
    H H43 0.2546 1.0099 -0.111 0.067 Uiso calc R 1 . .
    C C44 0.28115(16) 1.1355(5) -0.0377(2) 0.0618(11) Uani d . 1 . .
    H H44 0.2638 1.2066 -0.0615 0.074 Uiso calc R 1 . .
    C C45 0.31226(17) 1.1474(4) 0.0278(2) 0.0634(11) Uani d . 1 . .
    H H45 0.3157 1.2266 0.0479 0.076 Uiso calc R 1 . .
    C C46 0.33794(15) 1.0433(4) 0.0630(2) 0.0546(10) Uani d . 1 . .
    H H46 0.3582 1.0517 0.1071 0.065 Uiso calc R 1 . .
    C C11 0.34119(14) 0.7416(4) 0.13264(19) 0.0488(9) Uani d . 1 . .
    C C12 0.36240(16) 0.6398(4) 0.1756(2) 0.0601(11) Uani d . 1 . .
    H H12 0.3891 0.5926 0.1744 0.072 Uiso calc R 1 . .
    C C13 0.34362(17) 0.6096(5) 0.2196(2) 0.0639(11) Uani d . 1 . .
    H H13 0.3582 0.5432 0.2488 0.077 Uiso calc R 1 . .
    C C14 0.30335(18) 0.6772(5) 0.2207(2) 0.0675(13) Uani d . 1 . .
    H H14 0.2907 0.6549 0.2503 0.081 Uiso calc R 1 . .
    C C15 0.28174(17) 0.7762(5) 0.1792(2) 0.0649(12) Uani d . 1 . .
    H H15 0.2547 0.8216 0.1806 0.078 Uiso calc R 1 . .
    C C16 0.30044(16) 0.8092(4) 0.1344(2) 0.0589(11) Uani d . 1 . .
    H H16 0.2857 0.8763 0.1057 0.071 Uiso calc R 1 . .
loop_
    _atom_site_aniso_label
    _atom_site_aniso_U_11
    _atom_site_aniso_U_22
    _atom_site_aniso_U_33
    _atom_site_aniso_U_12
    _atom_site_aniso_U_13
    _atom_site_aniso_U_23
    Ni 0.0469(5) 0.0568(6) 0.0611(6) 0 0.0243(5) 0
    S1 0.0547(6) 0.0852(9) 0.0590(7) 0.0010(5) 0.0271(5) -0.0024(6)
    S2 0.0493(6) 0.0812(8) 0.0548(6) 0.0051(5) 0.0213(5) 0.0067(5)
    S3 0.0461(5) 0.0688(7) 0.0559(6) 0.0026(4) 0.0206(5) -0.0007(5)
    O2 0.088(2) 0.065(2) 0.087(2) -0.0014(17) 0.054(2) 0.0053(17)
    O1 0.0511(18) 0.126(3) 0.069(2) 0.0167(18) 0.0180(16) -0.006(2)
    N1 0.0489(18) 0.076(2) 0.0522(19) 0.0010(17) 0.0215(15) 0.0001(18)
    C1 0.052(2) 0.054(2) 0.059(2) -0.0034(18) 0.0225(19) -0.0018(19)
    C2 0.065(3) 0.066(3) 0.086(3) 0.000(2) 0.041(3) -0.003(3)
    C3 0.075(3) 0.080(4) 0.097(4) -0.006(3) 0.051(3) -0.011(3)
    C4 0.103(4) 0.078(4) 0.104(4) -0.005(3) 0.066(4) -0.006(3)
    C5 0.102(5) 0.131(6) 0.117(6) -0.024(4) 0.058(5) -0.019(5)
    C6 0.151(9) 0.249(14) 0.147(9) 0.014(9) 0.054(7) -0.079(9)
    C7 0.259(18) 0.29(2) 0.175(12) -0.043(14) 0.007(13) -0.060(14)
    C8 0.154(10) 0.306(19) 0.185(12) 0.055(12) 0.000(9) -0.129(13)
    C9 0.182(11) 0.218(14) 0.141(9) -0.021(10) 0.040(8) 0.020(9)
    P1 0.0402(5) 0.0469(6) 0.0489(6) 0.0006(4) 0.0164(4) 0.0005(4)
    C21 0.0459(19) 0.049(2) 0.055(2) 0.0075(16) 0.0184(17) 0.0009(18)
    C22 0.056(2) 0.051(2) 0.079(3) -0.0062(19) 0.025(2) -0.004(2)
    C23 0.070(3) 0.060(3) 0.094(4) -0.005(2) 0.018(3) -0.019(3)
    C24 0.087(4) 0.076(4) 0.083(4) 0.015(3) 0.022(3) -0.028(3)
    C25 0.082(3) 0.090(4) 0.060(3) 0.011(3) 0.027(3) -0.013(3)
    C26 0.062(3) 0.070(3) 0.067(3) -0.001(2) 0.028(2) -0.005(2)
    C31 0.0409(19) 0.055(2) 0.050(2) -0.0031(16) 0.0177(17) 0.0007(18)
    C32 0.048(2) 0.061(3) 0.069(3) 0.0011(19) 0.021(2) 0.002(2)
    C33 0.047(2) 0.083(3) 0.078(3) 0.008(2) 0.023(2) 0.014(3)
    C34 0.043(2) 0.096(4) 0.073(3) -0.010(2) 0.019(2) 0.007(3)
    C35 0.056(2) 0.076(3) 0.089(4) -0.020(2) 0.028(2) -0.002(3)
    C36 0.049(2) 0.062(3) 0.075(3) -0.0077(19) 0.027(2) 0.003(2)
    C41 0.0435(18) 0.049(2) 0.047(2) 0.0023(16) 0.0167(16) 0.0017(17)
    C42 0.047(2) 0.052(2) 0.051(2) -0.0022(17) 0.0163(17) -0.0052(18)
    C43 0.052(2) 0.060(3) 0.050(2) 0.0046(19) 0.0181(18) 0.004(2)
    C44 0.058(2) 0.057(3) 0.066(3) 0.013(2) 0.023(2) 0.009(2)
    C45 0.068(3) 0.050(2) 0.067(3) 0.008(2) 0.024(2) -0.007(2)
    C46 0.053(2) 0.054(2) 0.053(2) 0.0023(18) 0.0191(18) -0.0032(19)
    C11 0.0417(19) 0.049(2) 0.051(2) -0.0034(16) 0.0154(17) -0.0023(17)
    C12 0.054(2) 0.057(2) 0.067(3) 0.0031(19) 0.023(2) 0.007(2)
    C13 0.061(2) 0.065(3) 0.063(3) -0.008(2) 0.024(2) 0.007(2)
    C14 0.063(3) 0.084(3) 0.060(3) -0.021(2) 0.030(2) -0.008(2)
    C15 0.056(2) 0.075(3) 0.073(3) 0.002(2) 0.037(2) -0.002(3)
    C16 0.048(2) 0.064(3) 0.063(3) 0.0029(18) 0.0214(19) 0.004(2)
_geom_special_details
;
All esds (except the esd in the dihedral angle between two l.s. planes) are
estimated using the full covariance matrix. The cell esds are taken into
account individually in the estimation of esds in distances, angles and
torsion angles; correlations between esds in cell parameters are only used
when they are defined by crystal symmetry. An approximate (isotropic)
treatment of cell esds is used for estimating esds involving l.s. planes.
;
loop_
    _geom_bond_atom_site_label_1
    _geom_bond_atom_site_label_2
    _geom_bond_site_symmetry_2
    _geom_bond_distance
    _geom_bond_publ_flag
    Ni S1 . 2.2048(12) y
    Ni S1 2 2.2048(12) ?
    Ni S2 2 2.2075(11) ?
    Ni S2 . 2.2075(11) y
    S1 C1 . 1.731(4) y
    S2 C1 . 1.743(4) y
    S3 O2 . 1.427(3) ?
    S3 O1 . 1.434(3) ?
    S3 N1 . 1.629(4) ?
    S3 C2 . 1.766(5) ?
    N1 C1 . 1.294(5) y
    C2 C3 . 1.517(7) ?
    C2 H2A . 0.97 ?
    C2 H2B . 0.97 ?
    C3 C4 . 1.507(7) ?
    C3 H3A . 0.97 ?
    C3 H3B . 0.97 ?
    C4 C5 . 1.537(9) ?
    C4 H4A . 0.97 ?
    C4 H4B . 0.97 ?
    C5 C6 . 1.543(11) ?
    C5 H5A . 0.97 ?
    C5 H5B . 0.97 ?
    C6 C7 . 1.534(17) ?
    C6 H6A . 0.97 ?
    C6 H6B . 0.97 ?
    C7 C8 . 1.538(17) ?
    C7 H7A . 0.97 ?
    C7 H7B . 0.97 ?
    C8 C9 . 1.536(18) ?
    C8 H8A . 0.97 ?
    C8 H8B . 0.97 ?
    C9 H9A . 0.96 ?
    C9 H9B . 0.96 ?
    C9 H9C . 0.96 ?
    P1 C11 . 1.792(4) ?
    P1 C41 . 1.793(4) ?
    P1 C21 . 1.796(4) ?
    P1 C31 . 1.806(4) ?
    C21 C22 . 1.378(6) ?
    C21 C26 . 1.385(6) ?
    C22 C23 . 1.386(7) ?
    C22 H22 . 0.93 ?
    C23 C24 . 1.359(8) ?
    C23 H23 . 0.93 ?
    C24 C25 . 1.394(8) ?
    C24 H24 . 0.93 ?
    C25 C26 . 1.383(7) ?
    C25 H25 . 0.93 ?
    C26 H26 . 0.93 ?
    C31 C32 . 1.381(6) ?
    C31 C36 . 1.382(6) ?
    C32 C33 . 1.391(6) ?
    C32 H32 . 0.93 ?
    C33 C34 . 1.353(7) ?
    C33 H33 . 0.93 ?
    C34 C35 . 1.367(7) ?
    C34 H34 . 0.93 ?
    C35 C36 . 1.392(6) ?
    C35 H35 . 0.93 ?
    C36 H36 . 0.93 ?
    C41 C46 . 1.396(6) ?
    C41 C42 . 1.400(6) ?
    C42 C43 . 1.370(6) ?
    C42 H42 . 0.93 ?
    C43 C44 . 1.376(6) ?
    C43 H43 . 0.93 ?
    C44 C45 . 1.388(7) ?
    C44 H44 . 0.93 ?
    C45 C46 . 1.367(6) ?
    C45 H45 . 0.93 ?
    C46 H46 . 0.93 ?
    C11 C16 . 1.395(6) ?
    C11 C12 . 1.399(6) ?
    C12 C13 . 1.377(6) ?
    C12 H12 . 0.93 ?
    C13 C14 . 1.377(7) ?
    C13 H13 . 0.93 ?
    C14 C15 . 1.362(7) ?
    C14 H14 . 0.93 ?
    C15 C16 . 1.399(6) ?
    C15 H15 . 0.93 ?
    C16 H16 . 0.93 ?
loop_
    _geom_angle_atom_site_label_1
    _geom_angle_atom_site_label_2
    _geom_angle_atom_site_label_3
    _geom_angle_site_symmetry_1
    _geom_angle_site_symmetry_3
    _geom_angle
    _geom_angle_publ_flag
    S1 Ni S1 . 2 175.66(8) ?
    S1 Ni S2 . 2 101.31(4) ?
    S1 Ni S2 2 2 78.52(4) ?
    S1 Ni S2 . . 78.52(4) y
    S1 Ni S2 2 . 101.31(4) ?
    S2 Ni S2 2 . 175.75(8) ?
    C1 S1 Ni . . 87.00(15) y
    C1 S2 Ni . . 86.61(15) y
    O2 S3 O1 . . 116.2(2) ?
    O2 S3 N1 . . 113.0(2) ?
    O1 S3 N1 . . 105.9(2) ?
    O2 S3 C2 . . 108.7(2) ?
    O1 S3 C2 . . 107.2(2) ?
    N1 S3 C2 . . 105.1(2) ?
    C1 N1 S3 . . 123.6(3) ?
    N1 C1 S1 . . 121.2(3) ?
    N1 C1 S2 . . 131.7(4) ?
    S1 C1 S2 . . 107.0(2) y
    C3 C2 S3 . . 112.7(3) ?
    C3 C2 H2A . . 109.1 ?
    S3 C2 H2A . . 109.1 ?
    C3 C2 H2B . . 109.1 ?
    S3 C2 H2B . . 109.1 ?
    H2A C2 H2B . . 107.8 ?
    C4 C3 C2 . . 112.4(4) ?
    C4 C3 H3A . . 109.1 ?
    C2 C3 H3A . . 109.1 ?
    C4 C3 H3B . . 109.1 ?
    C2 C3 H3B . . 109.1 ?
    H3A C3 H3B . . 107.9 ?
    C3 C4 C5 . . 113.4(5) ?
    C3 C4 H4A . . 108.9 ?
    C5 C4 H4A . . 108.9 ?
    C3 C4 H4B . . 108.9 ?
    C5 C4 H4B . . 108.9 ?
    H4A C4 H4B . . 107.7 ?
    C4 C5 C6 . . 103.8(6) ?
    C4 C5 H5A . . 111 ?
    C6 C5 H5A . . 111 ?
    C4 C5 H5B . . 111 ?
    C6 C5 H5B . . 111 ?
    H5A C5 H5B . . 109 ?
    C7 C6 C5 . . 105.2(7) ?
    C7 C6 H6A . . 110.7 ?
    C5 C6 H6A . . 110.7 ?
    C7 C6 H6B . . 110.7 ?
    C5 C6 H6B . . 110.7 ?
    H6A C6 H6B . . 108.8 ?
    C6 C7 C8 . . 115.7(9) ?
    C6 C7 H7A . . 108.4 ?
    C8 C7 H7A . . 108.4 ?
    C6 C7 H7B . . 108.4 ?
    C8 C7 H7B . . 108.4 ?
    H7A C7 H7B . . 107.4 ?
    C9 C8 C7 . . 129.8(11) ?
    C9 C8 H8A . . 104.8 ?
    C7 C8 H8A . . 104.8 ?
    C9 C8 H8B . . 104.8 ?
    C7 C8 H8B . . 104.8 ?
    H8A C8 H8B . . 105.8 ?
    C8 C9 H9A . . 109.5 ?
    C8 C9 H9B . . 109.5 ?
    H9A C9 H9B . . 109.5 ?
    C8 C9 H9C . . 109.5 ?
    H9A C9 H9C . . 109.5 ?
    H9B C9 H9C . . 109.5 ?
    C11 P1 C41 . . 108.68(18) ?
    C11 P1 C21 . . 111.12(19) ?
    C41 P1 C21 . . 106.86(19) ?
    C11 P1 C31 . . 108.82(19) ?
    C41 P1 C31 . . 113.36(18) ?
    C21 P1 C31 . . 108.01(18) ?
    C22 C21 C26 . . 120.2(4) ?
    C22 C21 P1 . . 121.6(3) ?
    C26 C21 P1 . . 117.6(3) ?
    C21 C22 C23 . . 118.9(5) ?
    C21 C22 H22 . . 120.5 ?
    C23 C22 H22 . . 120.5 ?
    C24 C23 C22 . . 121.4(5) ?
    C24 C23 H23 . . 119.3 ?
    C22 C23 H23 . . 119.3 ?
    C23 C24 C25 . . 120.0(5) ?
    C23 C24 H24 . . 120 ?
    C25 C24 H24 . . 120 ?
    C26 C25 C24 . . 119.1(5) ?
    C26 C25 H25 . . 120.5 ?
    C24 C25 H25 . . 120.5 ?
    C25 C26 C21 . . 120.4(5) ?
    C25 C26 H26 . . 119.8 ?
    C21 C26 H26 . . 119.8 ?
    C32 C31 C36 . . 120.1(4) ?
    C32 C31 P1 . . 117.1(3) ?
    C36 C31 P1 . . 122.6(3) ?
    C31 C32 C33 . . 119.2(4) ?
    C31 C32 H32 . . 120.4 ?
    C33 C32 H32 . . 120.4 ?
    C34 C33 C32 . . 120.4(5) ?
    C34 C33 H33 . . 119.8 ?
    C32 C33 H33 . . 119.8 ?
    C33 C34 C35 . . 121.2(4) ?
    C33 C34 H34 . . 119.4 ?
    C35 C34 H34 . . 119.4 ?
    C34 C35 C36 . . 119.5(5) ?
    C34 C35 H35 . . 120.3 ?
    C36 C35 H35 . . 120.3 ?
    C31 C36 C35 . . 119.6(4) ?
    C31 C36 H36 . . 120.2 ?
    C35 C36 H36 . . 120.2 ?
    C46 C41 C42 . . 118.8(4) ?
    C46 C41 P1 . . 122.1(3) ?
    C42 C41 P1 . . 119.1(3) ?
    C43 C42 C41 . . 120.2(4) ?
    C43 C42 H42 . . 119.9 ?
    C41 C42 H42 . . 119.9 ?
    C42 C43 C44 . . 120.5(4) ?
    C42 C43 H43 . . 119.7 ?
    C44 C43 H43 . . 119.7 ?
    C43 C44 C45 . . 119.7(4) ?
    C43 C44 H44 . . 120.1 ?
    C45 C44 H44 . . 120.1 ?
    C46 C45 C44 . . 120.4(4) ?
    C46 C45 H45 . . 119.8 ?
    C44 C45 H45 . . 119.8 ?
    C45 C46 C41 . . 120.3(4) ?
    C45 C46 H46 . . 119.8 ?
    C41 C46 H46 . . 119.8 ?
    C16 C11 C12 . . 119.1(4) ?
    C16 C11 P1 . . 120.8(3) ?
    C12 C11 P1 . . 120.1(3) ?
    C13 C12 C11 . . 119.8(4) ?
    C13 C12 H12 . . 120.1 ?
    C11 C12 H12 . . 120.1 ?
    C12 C13 C14 . . 120.5(5) ?
    C12 C13 H13 . . 119.8 ?
    C14 C13 H13 . . 119.8 ?
    C15 C14 C13 . . 121.0(4) ?
    C15 C14 H14 . . 119.5 ?
    C13 C14 H14 . . 119.5 ?
    C14 C15 C16 . . 119.5(4) ?
    C14 C15 H15 . . 120.2 ?
    C16 C15 H15 . . 120.2 ?
    C11 C16 C15 . . 120.1(4) ?
    C11 C16 H16 . . 119.9 ?
    C15 C16 H16 . . 119.9 ?
loop_
    _geom_torsion_atom_site_label_1
    _geom_torsion_atom_site_label_2
    _geom_torsion_atom_site_label_3
    _geom_torsion_atom_site_label_4
    _geom_torsion_site_symmetry_1
    _geom_torsion_site_symmetry_2
    _geom_torsion_site_symmetry_3
    _geom_torsion_site_symmetry_4
    _geom_torsion
    _geom_torsion_publ_flag
    S2 Ni S1 C1 2 . . . 169.45(15) y
    S2 Ni S1 C1 . . . . -6.21(15) ?
    S1 Ni S2 C1 . . . . 6.17(15) ?
    S1 Ni S2 C1 2 . . . -169.41(15) y
    O2 S3 N1 C1 . . . . 54.5(5) ?
    O1 S3 N1 C1 . . . . -177.2(4) ?
    C2 S3 N1 C1 . . . . -63.9(4) y
    S3 N1 C1 S1 . . . . 174.3(2) ?
    S3 N1 C1 S2 . . . . -2.7(7) ?
    Ni S1 C1 N1 . . . . -169.6(4) ?
    Ni S1 C1 S2 . . . . 8.07(19) ?
    Ni S2 C1 N1 . . . . 169.3(5) ?
    Ni S2 C1 S1 . . . . -8.06(19) ?
    O2 S3 C2 C3 . . . . 65.5(4) ?
    O1 S3 C2 C3 . . . . -60.8(5) ?
    N1 S3 C2 C3 . . . . -173.2(4) ?
    S3 C2 C3 C4 . . . . -175.9(4) ?
    C2 C3 C4 C5 . . . . 73.1(6) ?
    C3 C4 C5 C6 . . . . 177.4(6) ?
    C4 C5 C6 C7 . . . . 176.9(10) ?
    C5 C6 C7 C8 . . . . -179.6(12) ?
    C6 C7 C8 C9 . . . . -5(3) ?
    C11 P1 C21 C22 . . . . 17.5(4) ?
    C41 P1 C21 C22 . . . . -100.9(4) ?
    C31 P1 C21 C22 . . . . 136.8(3) ?
    C11 P1 C21 C26 . . . . -171.4(3) ?
    C41 P1 C21 C26 . . . . 70.1(4) ?
    C31 P1 C21 C26 . . . . -52.1(4) ?
    C26 C21 C22 C23 . . . . -1.1(7) ?
    P1 C21 C22 C23 . . . . 169.7(4) ?
    C21 C22 C23 C24 . . . . 0.2(7) ?
    C22 C23 C24 C25 . . . . 0.4(8) ?
    C23 C24 C25 C26 . . . . -0.1(8) ?
    C24 C25 C26 C21 . . . . -0.8(8) ?
    C22 C21 C26 C25 . . . . 1.4(7) ?
    P1 C21 C26 C25 . . . . -169.7(4) ?
    C11 P1 C31 C32 . . . . 77.1(4) ?
    C41 P1 C31 C32 . . . . -161.9(3) ?
    C21 P1 C31 C32 . . . . -43.6(4) ?
    C11 P1 C31 C36 . . . . -99.4(4) ?
    C41 P1 C31 C36 . . . . 21.7(4) ?
    C21 P1 C31 C36 . . . . 139.9(4) ?
    C36 C31 C32 C33 . . . . 2.3(7) ?
    P1 C31 C32 C33 . . . . -174.3(4) ?
    C31 C32 C33 C34 . . . . -0.4(8) ?
    C32 C33 C34 C35 . . . . -1.1(8) ?
    C33 C34 C35 C36 . . . . 0.9(8) ?
    C32 C31 C36 C35 . . . . -2.5(7) ?
    P1 C31 C36 C35 . . . . 173.9(4) ?
    C34 C35 C36 C31 . . . . 0.9(8) ?
    C11 P1 C41 C46 . . . . 66.4(4) ?
    C21 P1 C41 C46 . . . . -173.6(3) ?
    C31 P1 C41 C46 . . . . -54.8(4) ?
    C11 P1 C41 C42 . . . . -112.2(3) ?
    C21 P1 C41 C42 . . . . 7.8(4) ?
    C31 P1 C41 C42 . . . . 126.7(3) ?
    C46 C41 C42 C43 . . . . 0.3(6) ?
    P1 C41 C42 C43 . . . . 179.0(3) ?
    C41 C42 C43 C44 . . . . 1.1(6) ?
    C42 C43 C44 C45 . . . . -1.4(7) ?
    C43 C44 C45 C46 . . . . 0.2(7) ?
    C44 C45 C46 C41 . . . . 1.2(7) ?
    C42 C41 C46 C45 . . . . -1.5(6) ?
    P1 C41 C46 C45 . . . . 179.9(3) ?
    C41 P1 C11 C16 . . . . 2.8(4) ?
    C21 P1 C11 C16 . . . . -114.5(4) ?
    C31 P1 C11 C16 . . . . 126.7(3) ?
    C41 P1 C11 C12 . . . . -176.3(3) ?
    C21 P1 C11 C12 . . . . 66.4(4) ?
    C31 P1 C11 C12 . . . . -52.4(4) ?
    C16 C11 C12 C13 . . . . -1.4(6) ?
    P1 C11 C12 C13 . . . . 177.8(3) ?
    C11 C12 C13 C14 . . . . 1.4(7) ?
    C12 C13 C14 C15 . . . . -1.0(7) ?
    C13 C14 C15 C16 . . . . 0.5(7) ?
    C12 C11 C16 C15 . . . . 0.9(6) ?
    P1 C11 C16 C15 . . . . -178.3(3) ?
    C14 C15 C16 C11 . . . . -0.5(7) ?
loop_
    _geom_hbond_atom_site_label_D
    _geom_hbond_atom_site_label_H
    _geom_hbond_atom_site_label_A
    _geom_hbond_site_symmetry_A
    _geom_hbond_distance_DH
    _geom_hbond_distance_HA
    _geom_hbond_distance_DA
    _geom_hbond_angle_DHA
    C2 H2B S2 . 0.97 2.83 3.490(5) 126
    C13 H13 O2 4_545 0.93 2.58 3.276(6) 132
