# Supplementary material for: Bis(tetra­phenyl­phospho­nium) bis­[N-(octyl­sulfon­yl)dithio­carbimato(2–)-κ2 S,S′]­nickelate(II)
Source: Acta Crystallogr Sect E Struct Rep Online. 2007 Dec 12;64(Pt 1):m148–9. doi: 10.1107/S1600536807065014 (PMC2915091; doi:10.1107/S1600536807065014)
Supplement: Supplementary file 2 [file e-64-0m148-Isup2.hkl]

#
# h,k,l, Fc-squared, Fo-squared, sigma(Fo-squared) and status flag
#
data_I
_shelx_title ' nilph in C2/c'
_shelx_refln_list_code          4
_shelx_F_calc_maximum      505.75
_exptl_crystal_F_000      2680.00
_reflns_d_resolution_high  0.8314
 
loop_
 _symmetry_equiv_pos_as_xyz
 'x, y, z'
 '-x, y, -z+1/2'
 'x+1/2, y+1/2, z'
 '-x+1/2, y+1/2, -z+1/2'
 '-x, -y, -z'
 'x, -y, z-1/2'
 '-x+1/2, -y+1/2, -z'
 'x+1/2, -y+1/2, z-1/2'
 
_cell_length_a    29.1134
_cell_length_b    10.4250
_cell_length_c    22.9662
_cell_angle_alpha  90.000
_cell_angle_beta  115.502
_cell_angle_gamma  90.000
 
_shelx_F_squared_multiplier     1.000
 
loop_
 _refln_index_h
 _refln_index_k
 _refln_index_l
 _refln_F_squared_calc
 _refln_F_squared_meas
 _refln_F_squared_sigma
 _refln_observed_status
   2   0   0      910.76      693.40     14.20 o
   4   0   0    14455.98    16291.68    185.28 o
   6   0   0   255781.70   187467.56   3586.46 o
   8   0   0    40447.26    45279.29    438.57 o
  10   0   0     3791.21     5622.83    124.87 o
  12   0   0     3217.21     2869.62     85.30 o
  14   0   0    12727.17    14475.98    342.02 o
  16   0   0    21877.24    20531.87    449.83 o
  18   0   0     2215.98     2211.36     62.32 o
  20   0   0      321.88      319.60     40.81 o
  22   0   0     3592.68     3484.22    108.15 o
  24   0   0     1938.75     1732.59     66.48 o
  26   0   0       16.63      -97.41     97.41 o
  28   0   0     1034.67     1029.32     50.77 o
  30   0   0     1201.61     1238.79     46.40 o
   1   1   0       64.51        4.67      9.20 o
   3   1   0     9316.99     8903.24    367.54 o
   5   1   0     7696.67     5080.97    133.62 o
   7   1   0     5238.42     5970.10    141.99 o
   9   1   0     2896.33     2241.01     48.02 o
  11   1   0     2772.74     3314.17     76.14 o
  13   1   0       42.72       73.63     20.49 o
  15   1   0     8993.64     8162.59    137.36 o
  17   1   0     1820.26     1820.55     38.58 o
  19   1   0       73.74       47.65     38.70 o
  21   1   0        4.65       38.06     28.69 o
  23   1   0      239.05      186.43     33.56 o
  25   1   0      138.66      157.98     29.05 o
  27   1   0        7.60       -4.66     32.57 o
  29   1   0      172.26      163.79     67.11 o
  31   1   0        7.69       13.53     32.31 o
   0   2   0   208795.03   157052.83  24599.38 o
   2   2   0    22034.65    26878.42    549.79 o
   4   2   0      461.06     1174.22     42.35 o
   6   2   0     1698.52     1358.30     89.22 o
   8   2   0      129.61      171.44     16.70 o
  10   2   0      284.78      401.14     19.01 o
  12   2   0      652.36      808.20     24.41 o
  14   2   0     8373.77     7635.24    151.95 o
  16   2   0    14032.20    12237.18    254.72 o
  18   2   0      447.39      550.02     40.15 o
  20   2   0      645.88      561.92     34.09 o
  22   2   0     1025.07     1159.01     40.42 o
  24   2   0     1166.15     1165.99     47.34 o
  26   2   0      332.19      338.43     29.19 o
  28   2   0      645.31      670.21     31.63 o
  30   2   0      235.96      298.58     21.95 o
   1   3   0    87123.52    97022.95    933.83 o
   3   3   0    22298.69    22917.83    830.81 o
   5   3   0     4793.02     3326.59    206.81 o
   7   3   0     6545.49     9169.70    331.85 o
   9   3   0     1134.07      535.60     20.52 o
  11   3   0     1796.87     1854.21    125.31 o
  13   3   0    12168.61    11841.71    377.67 o
  15   3   0     5634.76     5360.49    123.06 o
  17   3   0     4578.74     4710.13    210.89 o
  19   3   0     7975.64     8333.46    172.17 o
  21   3   0       11.83      -55.11     80.90 o
  23   3   0     1039.99      935.76     39.91 o
  25   3   0       11.80       20.48     69.03 o
  27   3   0      257.19      260.34     78.66 o
  29   3   0      114.20      118.37     20.73 o
   0   4   0     1017.37      878.29     28.46 o
   2   4   0    12252.05    12320.98    353.93 o
   4   4   0      806.54      870.77     29.57 o
   6   4   0     1557.20     1474.61     55.66 o
   8   4   0      119.40       97.46     18.12 o
  10   4   0      211.13      193.33     19.21 o
  12   4   0      822.68      984.59     45.23 o
  14   4   0     3414.27     3498.39     71.40 o
  16   4   0        2.42       -4.12     97.12 o
  18   4   0       33.41       45.69     56.62 o
  20   4   0     1373.17     1557.34     46.28 o
  22   4   0      888.17      894.28     39.87 o
  24   4   0      116.49       97.01     35.94 o
  26   4   0      378.24      416.03     76.00 o
  28   4   0        2.35      -25.75     57.67 o
   1   5   0    11483.67    10409.88    204.16 o
   3   5   0     9198.11     7892.85    380.11 o
   5   5   0      891.94      983.67     52.06 o
   7   5   0      119.41       53.51     17.70 o
   9   5   0     4774.44     4472.22     96.49 o
  11   5   0     5463.41     5652.96    127.05 o
  13   5   0      715.26      691.99     39.69 o
  15   5   0      227.69      307.08     29.32 o
  17   5   0       76.58       55.87     31.55 o
  19   5   0     6291.65     6691.14    137.39 o
  21   5   0       72.59       88.27     26.40 o
  23   5   0     2102.23     2158.50     49.85 o
  25   5   0      563.22      687.72     31.09 o
  27   5   0       90.57      108.64     20.49 o
   0   6   0    10245.02    11220.08    300.21 o
   2   6   0     9227.22     9521.74    295.12 o
   4   6   0     6479.94     5952.07     96.84 o
   6   6   0    10269.25    10128.65    132.05 o
   8   6   0     1663.30     1436.86     55.08 o
  10   6   0     1236.75     1110.04     41.43 o
  12   6   0        4.84      -16.54     34.01 o
  14   6   0     4155.23     3904.92    303.25 o
  16   6   0     4897.28     4882.71    101.57 o
  18   6   0      911.83      862.28     40.26 o
  20   6   0       25.39        7.57     69.27 o
  22   6   0       52.88       91.09     24.59 o
  24   6   0       98.12       73.46     63.20 o
  26   6   0       58.15       24.08     25.96 o
   1   7   0     5144.44     5810.98    340.99 o
   3   7   0     7636.77     6967.63    461.69 o
   5   7   0      605.24      610.80     42.36 o
   7   7   0     4028.96     4271.41    214.67 o
   9   7   0      598.52      508.97     27.30 o
  11   7   0      122.44       84.07    147.18 o
  13   7   0      102.53      107.73     42.04 o
  15   7   0     2687.08     2772.73    126.77 o
  17   7   0      496.16      487.37     38.03 o
  19   7   0      548.25      443.49     33.46 o
  21   7   0      343.06      389.23     29.37 o
  23   7   0      503.33      476.80     28.28 o
  25   7   0        1.82      -54.64     54.64 o
   0   8   0     9631.15    10234.67    268.61 o
   2   8   0     6606.44     6050.46    398.58 o
   4   8   0      248.54      230.20     30.39 o
   6   8   0      544.79      619.48     34.43 o
   8   8   0      380.71      336.29     28.03 o
  10   8   0       32.02       51.99     36.04 o
  12   8   0        0.14      -89.34     89.34 o
  14   8   0      644.02      712.78     66.38 o
  16   8   0     1884.47     1776.97     73.84 o
  18   8   0      331.99      297.22     67.89 o
  20   8   0      137.66      156.99     25.27 o
  22   8   0      101.05      103.29     21.77 o
  24   8   0       38.90       53.15     17.32 o
   1   9   0     2538.73     2574.31    157.63 o
   3   9   0      532.24      489.82     36.67 o
   5   9   0       26.15       17.84     68.15 o
   7   9   0       44.03      -44.07     90.73 o
   9   9   0      118.86      147.27     86.79 o
  11   9   0        6.77      -48.77     62.59 o
  13   9   0       46.55      -28.57     66.53 o
  15   9   0     3218.85     3440.49    226.66 o
  17   9   0     1445.24     1280.95    449.53 o
  19   9   0      851.54      787.58    167.94 o
  21   9   0      127.02      117.77     20.32 o
   0  10   0      102.04     -112.67    112.67 o
   2  10   0       82.40       74.62     30.80 o
   4  10   0       52.17       92.76     39.02 o
   6  10   0      822.61      799.42     99.41 o
   8  10   0       74.48       97.18     23.60 o
  10  10   0       66.79       25.05     28.02 o
  12  10   0      614.99      528.63     35.80 o
  14  10   0       73.10       57.31     25.20 o
  16  10   0        0.89      -20.76     30.98 o
  18  10   0       82.78       62.72     27.74 o
   3  11   0      162.54       12.20    112.68 o
   9  11   0        1.93       15.00     37.17 o
  11  11   0       92.09       69.34     30.95 o
  13  11   0        7.52       -5.30     37.01 o
  15  11   0      333.03      286.61    100.89 o
 -31   1   1      300.92      273.97     23.12 o
 -29   1   1     1431.00     1572.08     41.05 o
 -27   1   1     2571.66     2767.20     60.15 o
 -25   1   1     6076.08     5869.13    126.23 o
 -23   1   1      215.10      202.25     30.05 o
 -21   1   1     2606.12     2368.99     50.41 o
 -19   1   1     1658.85     1760.96     40.15 o
 -17   1   1    26907.46    27168.22    376.38 o
 -15   1   1     7889.44     6059.18    116.63 o
 -13   1   1    46184.05    44850.50    402.21 o
 -11   1   1    26392.79    24744.98    280.37 o
  -9   1   1    41354.64    40243.18   1448.67 o
  -7   1   1     2456.61     1719.00     36.90 o
  -5   1   1    61389.62    69315.49    861.22 o
  -3   1   1     3824.73     2515.53     39.35 o
  -1   1   1     1074.77     1610.59     64.76 o
   1   1   1    53546.71    59425.62    406.41 o
   3   1   1     2357.98      804.24     56.04 o
   5   1   1    38650.82    47488.21   1277.15 o
   7   1   1     9940.52    10489.54    152.70 o
   9   1   1       18.77       90.09     28.50 o
  11   1   1    36636.36    37280.58    349.48 o
  13   1   1     1522.38     1349.17     30.29 o
  15   1   1       32.90      171.39    115.42 o
  17   1   1    39364.46    38701.08    470.34 o
  19   1   1      606.27      773.58     33.93 o
  21   1   1      301.26      294.21     28.60 o
  23   1   1      339.88      252.33     40.52 o
  25   1   1        1.66       21.38     66.24 o
  27   1   1      691.91      526.96     50.17 o
  29   1   1      408.38      374.43     23.94 o
 -30   2   1      933.95     1018.73     30.64 o
 -28   2   1        5.98      -27.27     65.80 o
 -26   2   1       50.15       79.12     25.13 o
 -24   2   1       32.49       -6.86     62.61 o
 -22   2   1       53.96       20.24     71.90 o
 -20   2   1      846.25      989.05     36.16 o
 -18   2   1     6662.61     6110.56    138.55 o
 -16   2   1    20133.01    19019.79    444.24 o
 -14   2   1     4373.72     4859.61    104.72 o
 -12   2   1     1848.18     2250.82     47.02 o
 -10   2   1     2024.13     1717.64     36.77 o
  -8   2   1     5491.32     4637.92     79.22 o
  -6   2   1     2388.87     2148.95     39.88 o
  -4   2   1    19263.43    18358.52    433.64 o
  -2   2   1    26418.68    23103.17   2964.70 o
   0   2   1    65650.84    70855.76    891.94 o
   2   2   1   167659.92   211744.06  11023.19 o
   4   2   1      285.65      550.62     31.48 o
   6   2   1    23853.27    23259.33   1297.05 o
   8   2   1      609.22      731.80     22.33 o
  10   2   1     4901.91     4813.08     93.52 o
  12   2   1      816.18      460.49     21.25 o
  14   2   1    11536.73    10036.88    154.32 o
  16   2   1     3242.91     3253.54    102.99 o
  18   2   1     3320.06     3282.78     60.96 o
  20   2   1        2.70       36.41     32.92 o
  22   2   1       11.60       -3.44     67.12 o
  24   2   1      677.95      568.84     34.67 o
  26   2   1      411.64      448.12     36.04 o
  28   2   1     1456.11     1416.24     37.34 o
  30   2   1      378.65      335.48     40.72 o
 -31   3   1      219.70      192.29     20.55 o
 -29   3   1      145.11      123.55     68.16 o
 -27   3   1     1225.27     1132.58     38.58 o
 -25   3   1      966.90      934.13     37.60 o
 -23   3   1        5.54       23.21     33.24 o
 -21   3   1     1884.24     1839.95    111.76 o
 -19   3   1       14.37       53.80     24.85 o
 -17   3   1     3720.92     3733.48     78.61 o
 -15   3   1     4380.44     4477.79    161.37 o
 -13   3   1     3168.70     3735.77     77.72 o
 -11   3   1     1470.99     1320.93     78.63 o
  -9   3   1    15293.38    12705.57    466.91 o
  -7   3   1      847.26     1364.34     68.95 o
  -5   3   1      157.49      352.70     15.53 o
  -3   3   1     5427.58     3160.94     52.60 o
  -1   3   1     5235.49     3745.22   1295.24 o
   1   3   1     8563.69     7171.63    271.68 o
   3   3   1       57.40      111.81     13.35 o
   5   3   1     2659.68     1696.10     55.02 o
   7   3   1     2854.00     4089.87    219.27 o
   9   3   1       19.90        1.45     30.60 o
  11   3   1     6920.44     6016.02    115.35 o
  13   3   1     1607.71     2016.23     42.33 o
  15   3   1       40.46      -41.31     66.05 o
  17   3   1     3141.04     3315.15     70.04 o
  19   3   1        3.08       25.06     43.75 o
  21   3   1      486.58      458.60     45.49 o
  23   3   1        4.44      -25.10     40.98 o
  25   3   1       66.91       63.54     42.80 o
  27   3   1      471.42      409.70     26.53 o
  29   3   1      189.49      184.11     21.45 o
 -30   4   1      852.82      842.56     27.73 o
 -28   4   1        0.34       16.21     99.98 o
 -26   4   1      311.87      233.26    103.83 o
 -24   4   1       60.61       33.09     37.52 o
 -22   4   1      812.16      748.01     72.88 o
 -20   4   1     1322.61     1406.10    134.21 o
 -18   4   1     7393.83     7337.24    163.63 o
 -16   4   1    19698.73    17865.04    328.71 o
 -14   4   1    10878.58    10179.72    266.49 o
 -12   4   1       13.74        4.08     24.84 o
 -10   4   1      733.61      681.76     65.55 o
  -8   4   1    10402.85    10281.96    497.47 o
  -6   4   1    15154.80    14496.32    696.37 o
  -4   4   1     2027.23     1958.25     55.66 o
  -2   4   1    20111.56    18139.10   1272.30 o
   0   4   1    49168.68    48286.39   1032.58 o
   2   4   1     4692.33     4508.59    198.01 o
   4   4   1     5901.03     6261.41    216.10 o
   6   4   1     1539.05     1513.04    102.16 o
   8   4   1     4164.36     3830.47    252.53 o
  10   4   1      609.64      621.59     72.50 o
  12   4   1     7293.30     7045.80    157.49 o
  14   4   1     9751.27     8695.87    212.90 o
  16   4   1      748.23      652.31     33.28 o
  18   4   1      109.21      139.94     27.27 o
  20   4   1       95.29        6.11    130.78 o
  22   4   1      195.06      195.28     29.96 o
  24   4   1      282.34      288.90    131.67 o
  26   4   1        1.04        0.53     29.26 o
  28   4   1      867.15      850.36     64.99 o
 -29   5   1        8.67      -48.05     48.05 o
 -27   5   1      184.47      165.05     89.52 o
 -25   5   1      438.77      416.92     30.80 o
 -23   5   1       50.38      -13.65     69.41 o
 -21   5   1     1588.72     1705.87     68.08 o
 -19   5   1     3106.80     2986.54     61.97 o
 -17   5   1     3003.35     2899.27     59.19 o
 -15   5   1     2448.63     2401.36     56.21 o
 -13   5   1     4763.88     4647.59    100.58 o
 -11   5   1        7.09        9.61     31.26 o
  -9   5   1      271.43      380.84     17.94 o
  -7   5   1      448.70      819.40     31.55 o
  -5   5   1      435.16      701.03     32.60 o
  -3   5   1    15527.53    16434.56    469.16 o
  -1   5   1    11826.02    11601.61    397.85 o
   1   5   1     4905.67     4210.36    129.93 o
   3   5   1    17245.41    17010.11    322.15 o
   5   5   1     1462.03     1649.94     35.53 o
   7   5   1     1284.13     1748.67     69.04 o
   9   5   1     4813.52     4975.69    142.20 o
  11   5   1       15.95       74.35     31.45 o
  13   5   1     6095.39     5624.55    115.76 o
  15   5   1     3262.96     3076.90     68.18 o
  17   5   1     1453.94     1344.59     44.55 o
  19   5   1     1785.15     1808.95    137.72 o
  21   5   1      190.28      171.55     29.68 o
  23   5   1      169.16      160.61     25.82 o
  25   5   1        1.31       -5.56     72.91 o
  27   5   1       20.20      -15.55     57.62 o
 -28   6   1      193.84      224.28     19.54 o
 -26   6   1      115.44       97.59     20.69 o
 -24   6   1      298.34      372.78     27.58 o
 -22   6   1      135.08      207.90    120.30 o
 -20   6   1      169.26      167.66     28.92 o
 -18   6   1      993.78     1009.94     39.97 o
 -16   6   1     3584.21     3450.28     67.70 o
 -14   6   1      796.68      651.98     36.96 o
 -12   6   1     3095.21     2909.45     88.88 o
 -10   6   1       27.91       10.35     30.19 o
  -8   6   1      929.64      611.03     23.06 o
  -6   6   1     5323.58     5442.79    100.13 o
  -4   6   1     4278.35     5169.71    132.52 o
  -2   6   1    12170.47    11866.95    260.95 o
   0   6   1     4699.14     4648.77    311.67 o
   2   6   1      111.98      164.62     22.00 o
   4   6   1     1873.76     1859.83     33.14 o
   6   6   1      296.83      267.45     20.26 o
   8   6   1      786.21      719.19     79.76 o
  10   6   1     3182.71     2886.67    243.73 o
  12   6   1       27.28      -77.01     80.20 o
  14   6   1    12543.93    12689.93    485.64 o
  16   6   1     1161.88     1141.83     93.82 o
  18   6   1       57.13      -39.54    116.48 o
  20   6   1     1998.60     2014.76     51.40 o
  22   6   1       12.53      -30.52     45.65 o
  24   6   1      251.60      221.95     24.27 o
  26   6   1       15.40       16.49     18.40 o
 -25   7   1       12.40       31.04     23.65 o
 -23   7   1      170.05      169.71     25.18 o
 -21   7   1      185.87      131.60     88.28 o
 -19   7   1     1628.71     1574.39     54.05 o
 -17   7   1     1427.90     1515.84     70.17 o
 -15   7   1     1688.85     1594.08     47.33 o
 -13   7   1     6270.39     5715.24    127.02 o
 -11   7   1       87.62      116.01     43.52 o
  -9   7   1      795.63      703.04     30.13 o
  -7   7   1      165.15      188.19     58.69 o
  -5   7   1      186.95      205.85     38.13 o
  -3   7   1     1896.22     2031.72     99.46 o
  -1   7   1     7590.04     7589.90    147.01 o
   1   7   1     2191.54     2068.56     89.85 o
   3   7   1     2128.10     1994.29     37.97 o
   5   7   1      101.16      140.34     48.16 o
   7   7   1       14.96      -60.57     60.57 o
   9   7   1        0.40      -78.51     78.51 o
  11   7   1      314.58      329.58     34.52 o
  13   7   1     3100.81     3055.30    252.91 o
  15   7   1       70.72      100.85     69.30 o
  17   7   1     2290.37     1946.82    467.11 o
  19   7   1      773.10      750.43     37.36 o
  21   7   1      171.51      159.55     24.99 o
  23   7   1       19.77       19.48     38.60 o
  25   7   1        4.04       26.89     32.50 o
 -24   8   1      342.20      336.52     30.61 o
 -22   8   1        6.68       41.85     28.50 o
 -20   8   1       68.98      118.80     66.63 o
 -18   8   1      639.49      578.67     35.54 o
 -16   8   1        9.27       36.58     36.95 o
 -14   8   1       99.18       61.91     31.40 o
 -12   8   1     4659.24     4119.73    135.12 o
 -10   8   1      476.88      489.69     30.15 o
  -8   8   1     1722.45     1528.68     37.93 o
  -6   8   1     2043.59     2022.82     51.14 o
  -4   8   1     5573.90     6090.65    261.84 o
  -2   8   1      669.16      779.29     37.43 o
   0   8   1     2093.95     1933.79    115.90 o
   2   8   1     8490.51     9140.88    318.02 o
   4   8   1      392.38      422.92     27.69 o
   6   8   1        1.40      -25.89     40.47 o
   8   8   1      433.42      392.35     29.12 o
  10   8   1     2795.45     2848.83     75.83 o
  12   8   1      539.64      515.17     74.39 o
  14   8   1      386.70      363.85     38.05 o
  16   8   1     1399.62     1236.83    330.03 o
  18   8   1      457.81      508.24     32.42 o
  20   8   1       34.43      -42.80     69.15 o
  22   8   1       16.79       -6.94     53.23 o
 -21   9   1       72.19       41.40     27.85 o
 -19   9   1      269.00      258.59     34.99 o
 -17   9   1        3.21      -17.88     73.39 o
 -15   9   1      367.92      329.36     31.96 o
 -13   9   1     1391.84     1260.98     79.32 o
 -11   9   1      829.86      898.01     57.09 o
  -9   9   1      401.08      375.22     37.24 o
  -7   9   1     1179.70     1457.06    123.78 o
  -5   9   1      294.83      372.02     34.38 o
  -3   9   1      362.04      321.42     47.58 o
  -1   9   1     1609.79     1822.07     51.47 o
   1   9   1     3119.82     3267.69     66.15 o
   3   9   1       15.18       -0.16     41.88 o
   5   9   1     1014.63      914.25    125.98 o
   7   9   1      193.16      236.46     29.38 o
   9   9   1        1.43      -71.39     71.39 o
  11   9   1       40.53       55.64     39.94 o
  13   9   1      158.44      180.83     29.16 o
  15   9   1      109.55      109.19     88.08 o
  17   9   1      139.30      163.29     27.37 o
  19   9   1      191.48      218.13     22.24 o
  21   9   1      108.59       34.60    122.49 o
 -18  10   1       34.58       28.75     21.14 o
 -16  10   1      390.67      389.31     28.51 o
 -14  10   1      163.15      176.22     20.79 o
 -12  10   1      877.94      892.30     91.84 o
 -10  10   1      419.20      321.92     36.99 o
  -8  10   1     2569.70     2665.23     96.08 o
  -6  10   1     2912.62     3263.33    132.83 o
  -4  10   1      314.41      237.33     33.22 o
  -2  10   1      332.92      242.46     33.06 o
   0  10   1     4103.24     3904.81    226.10 o
   2  10   1     1841.85     2056.48     58.26 o
   4  10   1      120.28      -74.86     87.79 o
   6  10   1       58.14      102.80     46.25 o
   8  10   1      457.96      451.59     27.10 o
  10  10   1      414.70      494.39     27.36 o
  12  10   1      910.45      848.32     76.05 o
  14  10   1      421.81      338.28    140.47 o
  16  10   1     1430.77     1572.20    212.39 o
  18  10   1      637.28      597.34     91.49 o
 -15  11   1      282.34      302.01     51.62 o
 -13  11   1       65.65       19.44     43.72 o
 -11  11   1       85.96       10.09     66.05 o
  -9  11   1      106.98      -10.68    104.47 o
  -5  11   1      147.00       85.60     37.18 o
  -1  11   1       66.79       49.76     39.46 o
   1  11   1      442.55      439.23     46.35 o
   7  11   1      113.76      148.13     40.99 o
   9  11   1       30.71      -74.63     74.63 o
  11  11   1       11.18       -4.78     26.87 o
  13  11   1      313.17      376.99    200.63 o
  -8  12   1      342.58      317.17     33.57 o
   8  12   1      176.56      159.97     29.75 o
 -32   0   2     3105.52     3262.17    103.42 o
 -30   0   2        3.85      -51.28     83.87 o
 -28   0   2      351.10      341.16     42.91 o
 -26   0   2        8.20      -27.64     93.59 o
 -24   0   2     5500.98     5072.98    167.47 o
 -22   0   2       16.42        6.48     33.55 o
 -20   0   2      206.26      221.94     33.94 o
 -18   0   2    12397.27    10438.97    242.37 o
 -16   0   2    19258.00    15264.12    366.71 o
 -14   0   2       12.23      -34.50     65.96 o
 -12   0   2       58.88      199.03     23.83 o
 -10   0   2     5167.69     4871.80    111.24 o
  -8   0   2     4136.42     2835.76     80.78 o
  -6   0   2    12448.09    12741.84    226.26 o
  -4   0   2    11791.09    10830.84     98.34 o
  -2   0   2   114073.37    96927.42   2928.37 o
   0   0   2    35881.23    39722.55    219.45 o
   2   0   2     8240.83     7711.32    119.73 o
   4   0   2    12842.82    17326.23    217.51 o
   6   0   2      956.29     1648.91     51.22 o
   8   0   2    33778.33    25137.49    352.67 o
  10   0   2      301.23       28.80     69.04 o
  12   0   2    65190.59    65248.70    715.18 o
  14   0   2     2644.15     1977.55     61.61 o
  16   0   2      672.20      433.28     34.72 o
  18   0   2     3000.48     3426.86    100.64 o
  20   0   2     6047.33     5620.64    169.90 o
  22   0   2     1286.77     1140.26     58.61 o
  24   0   2      220.05      347.78     42.52 o
  26   0   2      979.07      890.66     51.91 o
  28   0   2     2271.86     2377.56     67.30 o
  30   0   2      400.42      408.56     28.99 o
 -31   1   2      743.34      752.22     28.20 o
 -29   1   2      556.68      575.42     32.71 o
 -27   1   2      392.11      291.37     45.58 o
 -25   1   2      417.07      395.70     33.31 o
 -23   1   2       21.30       46.18     33.14 o
 -21   1   2        1.45       -7.02     69.67 o
 -19   1   2     2235.42     1941.35     45.76 o
 -17   1   2      813.75      707.32     28.72 o
 -15   1   2     9238.24     8123.64    132.21 o
 -13   1   2     7173.92     5952.58    104.27 o
 -11   1   2      986.01      872.07     21.83 o
  -9   1   2       18.32      -19.67     19.67 o
  -7   1   2    30340.34    32119.59    707.84 o
  -5   1   2     1118.79      771.87     12.33 o
  -3   1   2     5743.06     4800.59    136.68 o
  -1   1   2    11931.76    10987.71    267.77 o
   1   1   2     2848.13     2808.23     56.61 o
   3   1   2      401.58      931.68     20.66 o
   5   1   2     2060.08     2150.83    105.75 o
   7   1   2      262.30      510.54     32.90 o
   9   1   2      600.51      162.87     16.40 o
  11   1   2      173.13      339.56     19.68 o
  13   1   2     1094.56     1029.50     53.37 o
  15   1   2      230.70      245.60     22.11 o
  17   1   2      168.24       52.61     30.34 o
  19   1   2     2193.27     1880.86     53.61 o
  21   1   2      157.49      190.16    117.44 o
  23   1   2       29.25      -23.21     60.90 o
  25   1   2      715.98      790.59     35.88 o
  27   1   2       58.39        3.36    145.45 o
  29   1   2      131.14       97.20     58.72 o
 -32   2   2     1353.74     1290.61     31.71 o
 -30   2   2        1.49       23.95     27.53 o
 -28   2   2       35.40       27.13     46.80 o
 -26   2   2      404.13      463.41     65.79 o
 -24   2   2     1244.95     1206.63     41.63 o
 -22   2   2      118.82      109.02     28.30 o
 -20   2   2     1108.09     1217.30     65.66 o
 -18   2   2    13385.32    13074.16    556.11 o
 -16   2   2     8300.22     7926.17    142.16 o
 -14   2   2     2934.82     2793.51     57.41 o
 -12   2   2      620.32      629.31     23.95 o
 -10   2   2     4622.23     5237.93    315.93 o
  -8   2   2    62830.00    59638.31   2377.81 o
  -6   2   2     7472.74     6212.77    199.89 o
  -4   2   2     7871.21     8599.86    327.96 o
  -2   2   2    57222.45    54843.39   1977.46 o
   0   2   2   144801.41   144729.59  23712.45 o
   2   2   2   183793.14   272994.53  64607.15 o
   4   2   2    70244.02    68655.68   1683.26 o
   6   2   2     4755.86     4715.10    233.41 o
   8   2   2    28540.52    28713.83    290.56 o
  10   2   2      839.49      646.63     34.07 o
  12   2   2    14324.20    14389.45    380.52 o
  14   2   2     2211.49     2541.67     55.07 o
  16   2   2        4.55      -48.34     65.27 o
  18   2   2      220.02      362.10     35.75 o
  20   2   2      574.06      454.49     47.40 o
  22   2   2      249.05      290.72     29.45 o
  24   2   2      857.15      860.21     53.24 o
  26   2   2      910.97      882.96     34.14 o
  28   2   2      412.16      401.80     24.61 o
  30   2   2       58.47      -53.76     67.87 o
 -31   3   2     1216.41     1262.16     32.74 o
 -29   3   2     1352.36     1354.15     70.94 o
 -27   3   2       58.48      -17.91     64.48 o
 -25   3   2     1725.47     1474.84     45.95 o
 -23   3   2     2569.18     2637.19     55.77 o
 -21   3   2     1191.44     1180.88     79.89 o
 -19   3   2       63.46       -6.68     33.41 o
 -17   3   2     2806.39     2289.70     45.49 o
 -15   3   2    29856.57    28956.99    868.78 o
 -13   3   2     3474.74     3212.73     75.40 o
 -11   3   2     2412.30     2463.44     52.12 o
  -9   3   2     5427.09     4698.60    295.23 o
  -7   3   2      470.53      425.21     14.81 o
  -5   3   2    14766.58    13265.58    138.48 o
  -3   3   2    14748.41     8980.28   2650.80 o
  -1   3   2    51380.40    51181.72   1056.76 o
   1   3   2    83907.91    77350.52  10609.27 o
   3   3   2     7365.25     8583.51    242.65 o
   5   3   2    18489.47    18228.54    217.12 o
   7   3   2     8949.10    12249.89    441.73 o
   9   3   2      785.40     1355.99     28.59 o
  11   3   2    22882.30    22787.27    430.22 o
  13   3   2        3.67       36.32     26.78 o
  15   3   2     7031.77     6216.66    138.72 o
  17   3   2     6032.19     5226.16    112.41 o
  19   3   2     2681.06     2379.37     67.02 o
  21   3   2      462.94      433.77     33.84 o
  23   3   2     1756.38     1806.19     93.02 o
  25   3   2      127.52      152.67     45.76 o
  27   3   2       70.77      111.26     49.66 o
  29   3   2       13.10       12.56     57.66 o
 -30   4   2     1274.11     1306.52     38.39 o
 -28   4   2       42.64        0.93     27.61 o
 -26   4   2        3.49       18.16     30.17 o
 -24   4   2      251.72      212.24     30.01 o
 -22   4   2       20.18      -84.54     84.54 o
 -20   4   2     1230.41     1279.11     42.59 o
 -18   4   2      539.48      484.14     32.62 o
 -16   4   2        0.05        0.65     29.79 o
 -14   4   2     6080.06     5453.96    126.92 o
 -12   4   2     3055.28     2895.87     55.86 o
 -10   4   2     5342.33     4842.49    305.54 o
  -8   4   2      462.29      331.14     16.04 o
  -6   4   2     1076.39      901.34     18.43 o
  -4   4   2      567.00      577.26     19.12 o
  -2   4   2      115.82       83.06     38.05 o
   0   4   2      159.93      177.29     20.80 o
   2   4   2    20058.15    17339.61   1617.16 o
   4   4   2     4483.47     4353.04     84.47 o
   6   4   2     2500.14     2110.35     93.89 o
   8   4   2     8910.43     8893.58    504.59 o
  10   4   2      214.94      202.64     21.57 o
  12   4   2      244.30      241.38     26.70 o
  14   4   2     1874.68     1875.73     41.98 o
  16   4   2      109.93      136.00     27.02 o
  18   4   2       74.23      -68.35     87.46 o
  20   4   2      152.51      218.54     56.53 o
  22   4   2      243.19      250.99     29.46 o
  24   4   2      659.10      678.26     33.52 o
  26   4   2       21.91      -59.54     59.54 o
  28   4   2      259.01      236.36     20.42 o
 -29   5   2     1015.71      958.10     31.17 o
 -27   5   2       80.76      -26.16     63.22 o
 -25   5   2     1555.57     1565.07     44.02 o
 -23   5   2     1152.34     1240.12     42.91 o
 -21   5   2       59.43       41.78     27.07 o
 -19   5   2       80.59      105.40    153.37 o
 -17   5   2      460.12      509.76     32.64 o
 -15   5   2     6034.64     5671.88    327.55 o
 -13   5   2     5990.23     5764.84    219.77 o
 -11   5   2     1130.16      958.10     47.54 o
  -9   5   2      151.04        4.91     55.96 o
  -7   5   2      105.00      124.87     15.26 o
  -5   5   2      195.53      194.46     18.77 o
  -3   5   2    14485.60    14330.94    796.62 o
  -1   5   2     1305.58     1281.16     92.37 o
   1   5   2    38331.73    38094.66    891.24 o
   3   5   2     1660.40     1805.10     97.90 o
   5   5   2    13221.72    13521.51   1047.49 o
   7   5   2     3388.69     2948.36    155.35 o
   9   5   2     1183.93      986.07     30.44 o
  11   5   2      148.77      241.83     41.94 o
  13   5   2      110.67      122.12     24.74 o
  15   5   2     2657.45     2592.34     85.86 o
  17   5   2     2649.18     2180.50    310.81 o
  19   5   2     1035.27      914.08     92.66 o
  21   5   2      143.56      185.08     32.51 o
  23   5   2      685.53      730.27     33.97 o
  25   5   2       79.25       76.18     36.60 o
  27   5   2      171.73      214.26     34.80 o
 -28   6   2       75.57       79.05     27.45 o
 -26   6   2      191.55      238.88     28.89 o
 -24   6   2        2.61        1.62     34.50 o
 -22   6   2       62.52       75.69     67.10 o
 -20   6   2      492.74      520.63     36.62 o
 -18   6   2     3248.24     2990.34     97.10 o
 -16   6   2    12685.17    12497.69    310.70 o
 -14   6   2      789.20      784.01     36.56 o
 -12   6   2       63.83       81.26     28.25 o
 -10   6   2      239.35      255.61     34.22 o
  -8   6   2     4069.97     4177.05     73.59 o
  -6   6   2      429.88      540.65     25.28 o
  -4   6   2    13005.96    12363.06    233.47 o
  -2   6   2     6225.47     4617.46    333.77 o
   0   6   2     4643.54     3576.62     84.57 o
   2   6   2    13324.19    11734.13    190.44 o
   4   6   2      491.99      271.78     19.50 o
   6   6   2       22.18       35.19     84.35 o
   8   6   2      702.82      728.79     85.09 o
  10   6   2      411.10      407.77     32.52 o
  12   6   2      508.69      639.87     36.25 o
  14   6   2     1935.73     1757.97     66.01 o
  16   6   2        7.34      -32.18     77.51 o
  18   6   2       62.57      181.89     70.72 o
  20   6   2      169.19      121.16     59.48 o
  22   6   2      113.34      -45.42     73.88 o
  24   6   2     1157.06     1300.70     34.83 o
  26   6   2        2.19      -17.66     22.94 o
 -27   7   2      182.09      239.82     20.40 o
 -25   7   2       43.82       50.72     26.48 o
 -23   7   2      844.28      821.42     75.09 o
 -21   7   2      686.81      751.77     35.41 o
 -19   7   2        0.26      -63.52     83.05 o
 -17   7   2     4021.28     4008.19     86.84 o
 -15   7   2       58.82       88.35     41.55 o
 -13   7   2     1675.58     1514.34     52.47 o
 -11   7   2     2891.15     2887.67     90.32 o
  -9   7   2     1178.68     1315.52     33.52 o
  -7   7   2     2986.33     2971.25     61.10 o
  -5   7   2     4455.84     4634.26    181.93 o
  -3   7   2       61.74      102.64     22.99 o
  -1   7   2     2445.39     2136.73     72.19 o
   1   7   2     1772.80     2180.62     36.09 o
   3   7   2      180.99      221.50     23.20 o
   5   7   2     4587.53     3831.81    175.97 o
   7   7   2      249.11      223.25     30.12 o
   9   7   2     1275.91     1294.50     44.86 o
  11   7   2      933.50      801.71     38.91 o
  13   7   2     2591.36     2635.40    226.66 o
  15   7   2       48.05        1.18     80.51 o
  17   7   2       94.26       26.28     37.39 o
  19   7   2      140.12      145.38     27.63 o
  21   7   2     1220.01     1309.43    100.04 o
  23   7   2        1.84      -21.49     38.60 o
  25   7   2      754.82      742.82     34.93 o
 -24   8   2      257.37      247.79     22.30 o
 -22   8   2      219.03      236.83     26.36 o
 -20   8   2      290.90      290.95     27.15 o
 -18   8   2      998.07     1046.75     52.58 o
 -16   8   2      316.94      325.27     60.45 o
 -14   8   2      548.73      486.75     29.55 o
 -12   8   2       88.83      -64.71     75.12 o
 -10   8   2      168.66      142.38     36.62 o
  -8   8   2     1078.10      954.95     41.77 o
  -6   8   2       11.82       78.36     33.36 o
  -4   8   2     6221.57     7033.01    531.57 o
  -2   8   2     4513.00     4667.14    198.55 o
   0   8   2     1385.35     1432.47    115.99 o
   2   8   2     1027.12     1127.80     95.31 o
   4   8   2     1186.12     1239.49    111.39 o
   6   8   2     3478.17     2846.36    195.49 o
   8   8   2      400.43      511.32     59.21 o
  10   8   2      355.29      334.24     48.25 o
  12   8   2       72.76       14.07     42.29 o
  14   8   2     1145.92      891.03    356.64 o
  16   8   2      113.98       74.60     68.06 o
  18   8   2      152.85      105.15    123.93 o
  20   8   2      384.07      480.69    109.47 o
  22   8   2      122.75      117.51     20.21 o
 -21   9   2      273.51      323.00     23.46 o
 -19   9   2      296.82      212.81    121.47 o
 -17   9   2     5171.61     5246.49    220.12 o
 -15   9   2      153.78      143.61     38.86 o
 -13   9   2       33.32       40.07     24.05 o
 -11   9   2     4205.38     4422.73    103.20 o
  -9   9   2      383.55      392.85     34.61 o
  -7   9   2     1337.79     1462.26    133.54 o
  -5   9   2      924.58      802.27     40.79 o
  -3   9   2      601.38      715.67     59.99 o
  -1   9   2     1904.48     1998.27     50.16 o
   1   9   2        9.54       69.61    109.32 o
   3   9   2        4.95      -75.09     75.09 o
   5   9   2     3204.37     3234.34    229.35 o
   7   9   2      429.42      378.65     40.30 o
   9   9   2      649.85      550.16     58.66 o
  11   9   2     1359.63     1373.57    143.76 o
  13   9   2      258.03      216.92    130.71 o
  15   9   2       70.33       94.10     29.17 o
  17   9   2        1.12       16.43     65.76 o
  19   9   2       29.64       41.85     24.79 o
 -20  10   2       14.71       32.41     69.01 o
 -18  10   2      167.25      130.97     22.72 o
 -16  10   2      163.62      164.16     19.67 o
 -14  10   2      195.59      175.47     21.72 o
 -12  10   2       10.15      -36.55     59.74 o
 -10  10   2       40.83      -13.99     82.74 o
  -8  10   2      385.04      425.60     45.29 o
  -6  10   2       84.42       82.42     41.91 o
  -4  10   2      240.16      251.27     38.61 o
  -2  10   2        0.88       10.86     39.69 o
   0  10   2        1.83       84.49     82.82 o
   2  10   2       17.52       22.55     86.68 o
   4  10   2      567.60      455.49     63.03 o
   6  10   2       95.68       15.07     45.70 o
   8  10   2       32.75       43.07     34.91 o
  10  10   2      456.39      470.01     32.25 o
  12  10   2       17.72       77.15     32.79 o
  14  10   2       76.52       48.91     37.37 o
  16  10   2      592.60      554.70     97.30 o
 -15  11   2       39.10       64.99     19.60 o
 -13  11   2        6.39       32.35     25.70 o
 -11  11   2     1014.07      908.00     45.24 o
  -9  11   2      109.15       81.21     32.41 o
  -7  11   2      522.37      439.66     44.25 o
  -5  11   2      325.96       62.36    145.69 o
  -3  11   2      260.91      236.63     40.04 o
  -1  11   2      309.15      310.25     44.43 o
   3  11   2       71.77     -107.71    119.15 o
   5  11   2      484.25      661.66     45.59 o
   7  11   2      265.01      269.70     83.81 o
   9  11   2      154.72      181.92     19.54 o
  11  11   2      555.83      583.92    289.78 o
  13  11   2        0.16      -14.67     25.97 o
   6  12   2       22.18       45.18     27.64 o
 -31   1   3     1413.76     1377.28     36.57 o
 -29   1   3     2735.55     2731.07     54.90 o
 -27   1   3        1.55       40.46     23.63 o
 -25   1   3     7571.07     7587.64    173.35 o
 -23   1   3     3574.54     3635.48     76.00 o
 -21   1   3      944.28      786.41     66.60 o
 -19   1   3      322.54      357.33     29.84 o
 -17   1   3    33117.21    31543.00    390.49 o
 -15   1   3     8990.24     8407.76    252.28 o
 -13   1   3    14690.46    15577.32    382.15 o
 -11   1   3      474.53      423.60     20.13 o
  -9   1   3     3018.81     2437.15     68.93 o
  -7   1   3     8880.44     9888.58    138.88 o
  -5   1   3     8231.66     8470.81    168.56 o
  -3   1   3    10971.88    11214.86    139.17 o
  -1   1   3   102033.47   128747.15  31661.84 o
   1   1   3    63089.80    82928.76    316.43 o
   3   1   3    52157.30    46974.55    273.72 o
   5   1   3    13893.37    16848.28    434.75 o
   7   1   3    11320.43    12097.80    345.25 o
   9   1   3     5960.38     7993.81    159.53 o
  11   1   3     3174.64     1821.63     50.77 o
  13   1   3      486.94      425.90     22.12 o
  15   1   3     1651.43     1499.49     34.65 o
  17   1   3     1620.44     1686.55     91.59 o
  19   1   3     1004.70     1037.93     59.54 o
  21   1   3     4318.40     4238.10    135.63 o
  23   1   3     1080.53     1319.86    117.28 o
  25   1   3      287.75      305.28     34.42 o
  27   1   3       13.52       40.42     32.98 o
  29   1   3        1.29      -17.88     47.01 o
 -32   2   3      131.64      179.35     20.17 o
 -30   2   3      500.88      479.06     26.63 o
 -28   2   3      635.79      529.23     34.05 o
 -26   2   3      316.74      345.82     38.61 o
 -24   2   3      126.86      152.56     28.92 o
 -22   2   3       56.52       60.83     29.55 o
 -20   2   3     4701.09     4490.36     94.14 o
 -18   2   3     8190.05     7589.16    148.42 o
 -16   2   3     9770.71     8748.53    146.07 o
 -14   2   3      774.95     1045.77     26.98 o
 -12   2   3     6314.88     5587.75    217.29 o
 -10   2   3      175.02      165.38     44.19 o
  -8   2   3    29636.69    28844.38    394.54 o
  -6   2   3     3607.41     2723.91     42.61 o
  -4   2   3    55356.79    56947.90   1872.97 o
  -2   2   3    34535.46    34615.47   2126.26 o
   0   2   3     8067.81     7907.21    206.29 o
   2   2   3     5439.02     3952.29    124.44 o
   4   2   3    10848.06     9175.38    311.31 o
   6   2   3     1091.94      815.25     32.10 o
   8   2   3      948.50      882.01     22.67 o
  10   2   3     7579.19     8598.18    150.15 o
  12   2   3     3098.45     2942.65     62.10 o
  14   2   3        0.11      -23.47     83.21 o
  16   2   3      205.73      159.23     24.33 o
  18   2   3      713.23      707.95     34.87 o
  20   2   3     1046.20     1132.28     41.49 o
  22   2   3      478.72      505.13     33.92 o
  24   2   3       86.35      140.81     26.82 o
  26   2   3      818.47      861.34     32.72 o
  28   2   3       17.93       11.25     29.36 o
 -31   3   3       67.48       78.32     48.90 o
 -29   3   3      776.67      808.77     32.45 o
 -27   3   3      339.25      389.89     29.06 o
 -25   3   3     1498.26     1558.20     62.92 o
 -23   3   3     1945.14     2023.59     50.65 o
 -21   3   3       21.56       60.22     34.11 o
 -19   3   3     4317.52     4077.23     80.41 o
 -17   3   3     1535.86     1457.07     39.44 o
 -15   3   3     1915.27     2079.97     71.48 o
 -13   3   3      213.89      191.85     18.10 o
 -11   3   3      100.38      158.39     13.94 o
  -9   3   3      109.99      175.23     48.09 o
  -7   3   3     4157.91     3022.28     70.77 o
  -5   3   3      209.26        5.16     19.48 o
  -3   3   3     6139.94     7997.73    344.31 o
  -1   3   3    22903.82    17886.88   2795.22 o
   1   3   3     6864.53     6148.17    120.57 o
   3   3   3    32316.49    30763.08    404.71 o
   5   3   3      683.31      656.43     34.93 o
   7   3   3     6667.10     7377.81    180.50 o
   9   3   3     5087.64     4315.25     86.84 o
  11   3   3       37.55       27.40     24.23 o
  13   3   3     1333.30     1053.12     31.03 o
  15   3   3     3294.06     3266.10    187.97 o
  17   3   3       44.03       86.17     61.00 o
  19   3   3     1728.48     1889.87     49.16 o
  21   3   3     1875.01     1955.56     50.56 o
  23   3   3       80.51       54.69     38.60 o
  25   3   3        9.30      -20.66     31.07 o
  27   3   3       16.25       43.14     22.09 o
 -30   4   3       14.06       35.98     18.32 o
 -28   4   3      342.46      287.07     26.36 o
 -26   4   3      181.32      174.60     27.69 o
 -24   4   3     1485.30     1647.40     99.48 o
 -22   4   3      499.15      439.91     32.23 o
 -20   4   3    14768.37    13942.33    226.40 o
 -18   4   3    10045.67     9592.04    181.05 o
 -16   4   3     8027.40     7461.40    281.66 o
 -14   4   3      798.17      613.76     26.88 o
 -12   4   3     2402.22     2148.27     51.79 o
 -10   4   3     1538.29     1817.61    107.88 o
  -8   4   3     1618.17     1648.40     30.19 o
  -6   4   3      699.63      794.41     25.48 o
  -4   4   3     8732.27     3868.91   1888.04 o
  -2   4   3    42225.25    45931.83   2520.99 o
   0   4   3     6321.99     3448.24   1107.26 o
   2   4   3     3562.30     2463.19     51.00 o
   4   4   3     1768.77     1602.95     68.93 o
   6   4   3     7779.15     7695.58    261.25 o
   8   4   3     5532.98     5755.18    115.30 o
  10   4   3        3.06      -55.75     59.13 o
  12   4   3     2693.96     2455.39     53.57 o
  14   4   3      457.92      501.80     28.78 o
  16   4   3     9306.59     8821.45    308.28 o
  18   4   3     3806.80     3947.12     83.79 o
  20   4   3        5.15       -9.47     80.35 o
  22   4   3       20.90       20.71     65.81 o
  24   4   3      647.53      593.54     44.26 o
  26   4   3      249.04      258.85     22.28 o
  28   4   3       56.34       19.12     22.11 o
 -29   5   3       82.70      -35.24     58.04 o
 -27   5   3        1.37       -3.44     26.40 o
 -25   5   3        1.33       -6.70     77.43 o
 -23   5   3     1856.47     1905.29     48.08 o
 -21   5   3       89.89      108.43     51.85 o
 -19   5   3     4690.57     4759.48    107.47 o
 -17   5   3       57.88       53.90     38.65 o
 -15   5   3     3956.52     3849.73    204.88 o
 -13   5   3     2805.06     2555.24     86.83 o
 -11   5   3        1.80       -1.38     23.56 o
  -9   5   3     3985.08     3843.61     85.70 o
  -7   5   3     1871.74     2197.26     43.17 o
  -5   5   3     4716.65     3879.52     82.29 o
  -3   5   3    28202.19    11833.88  10247.04 o
  -1   5   3     2032.88     2507.01     72.47 o
   1   5   3     4592.67     2769.99    942.64 o
   3   5   3    10987.52    10820.98    842.37 o
   5   5   3     1338.62     1272.37     31.90 o
   7   5   3     2442.44     2643.46     95.06 o
   9   5   3      480.38      405.53     56.65 o
  11   5   3      406.34      419.82     44.15 o
  13   5   3     6417.80     6800.35    268.96 o
  15   5   3      119.43      -13.95     39.72 o
  17   5   3     1217.80     1133.62     84.09 o
  19   5   3     2873.99     2922.42     75.26 o
  21   5   3       12.41      -34.87     34.87 o
  23   5   3      502.13      515.50     30.59 o
  25   5   3      402.68      363.42     47.39 o
  27   5   3      140.03       88.59     18.04 o
 -28   6   3      105.22      102.54     18.97 o
 -26   6   3      190.04      218.45     48.24 o
 -24   6   3        5.54       16.09     71.29 o
 -22   6   3     1148.78     1107.24     41.76 o
 -20   6   3     3176.64     3334.48    148.84 o
 -18   6   3     1898.24     1803.71     49.77 o
 -16   6   3      765.23      723.97     45.50 o
 -14   6   3       14.87      -56.52     60.74 o
 -12   6   3      822.05     1018.16     29.29 o
 -10   6   3      480.55      448.97     33.59 o
  -8   6   3      207.91      207.87     25.93 o
  -6   6   3      344.17      287.32     37.28 o
  -4   6   3     2848.10     2943.75     60.09 o
  -2   6   3     3579.16     3346.12    390.79 o
   0   6   3     1585.10     1379.14     27.61 o
   2   6   3       20.96      -20.47     27.00 o
   4   6   3      476.52      302.13     34.24 o
   6   6   3      227.02      257.85    129.47 o
   8   6   3       57.04      113.47     24.56 o
  10   6   3       40.26      -27.00     85.43 o
  12   6   3     1234.42     1155.41     59.08 o
  14   6   3      142.83      134.91     87.03 o
  16   6   3     3869.87     4079.53    128.48 o
  18   6   3     1357.48     1335.24     54.13 o
  20   6   3      121.32       -1.90    128.40 o
  22   6   3      670.28      683.29     32.35 o
  24   6   3       53.32       60.08     25.17 o
 -27   7   3        2.23      -47.31     56.52 o
 -25   7   3      220.48      213.17     22.99 o
 -23   7   3      232.59      244.95     29.94 o
 -21   7   3      107.67      101.93    136.21 o
 -19   7   3     1742.40     1744.08     49.77 o
 -17   7   3      718.95      645.15     36.57 o
 -15   7   3     6331.41     5941.97    330.52 o
 -13   7   3      210.71      280.14     28.61 o
 -11   7   3       11.63      -10.52     57.74 o
  -9   7   3     3491.80     3496.64     78.15 o
  -7   7   3     4356.34     4525.03     98.42 o
  -5   7   3      660.26      578.31     55.04 o
  -3   7   3     6975.21     6284.27    136.93 o
  -1   7   3     2581.64     2506.03    134.08 o
   1   7   3     5024.06     4647.57    101.78 o
   3   7   3      391.86      304.62     62.41 o
   5   7   3       20.37      -43.15    105.41 o
   7   7   3     1850.03     2097.27    222.95 o
   9   7   3        1.67     -108.39    157.17 o
  11   7   3      196.50      205.92    109.25 o
  13   7   3      421.88      437.72    135.31 o
  15   7   3        1.25       34.58     54.14 o
  17   7   3      913.57      843.24     55.15 o
  19   7   3      121.80       96.21     27.40 o
  21   7   3      296.94      274.12     43.57 o
  23   7   3      188.33      193.62     25.55 o
 -24   8   3        0.02      -30.77     59.00 o
 -22   8   3      567.94      595.87     30.69 o
 -20   8   3      201.77      314.10     26.93 o
 -18   8   3       49.27       27.49     37.70 o
 -16   8   3     2385.20     2319.60    117.83 o
 -14   8   3      318.09      337.35     27.56 o
 -12   8   3      243.09      204.90     27.22 o
 -10   8   3     1989.72     1930.18     81.11 o
  -8   8   3      539.63      577.91     37.25 o
  -6   8   3     5874.92     6491.59    374.01 o
  -4   8   3     4096.57     4231.48    382.44 o
  -2   8   3     1279.96     1158.05     41.23 o
   0   8   3    10547.63     9329.13   1073.50 o
   2   8   3      388.57      366.08     37.64 o
   4   8   3       34.20       18.56     31.66 o
   6   8   3     4487.59     4086.16    264.15 o
   8   8   3       56.42      -36.16     99.29 o
  10   8   3        1.47      -78.55    105.60 o
  12   8   3       84.55       95.01     50.90 o
  14   8   3      185.17      261.75    152.62 o
  16   8   3     1781.28     1724.82    125.69 o
  18   8   3      242.34      265.59     76.56 o
  20   8   3        2.39      -69.11     79.49 o
  22   8   3      913.22      901.72     60.80 o
 -23   9   3        0.57      -51.56     51.56 o
 -21   9   3        0.53        8.61     56.81 o
 -19   9   3      512.07      527.47     42.25 o
 -17   9   3       87.12       78.93     26.76 o
 -15   9   3      417.96      413.09     27.01 o
 -13   9   3      278.78      311.56     83.41 o
 -11   9   3      307.99      293.38     32.82 o
  -9   9   3      422.90      438.58     34.66 o
  -7   9   3      157.42      206.97     86.18 o
  -5   9   3     1786.71     1764.29     51.32 o
  -3   9   3       46.44      -77.54    137.25 o
  -1   9   3     3202.78     3367.37     70.63 o
   1   9   3       89.19       60.00     88.28 o
   3   9   3      423.29      391.70     36.73 o
   5   9   3        1.14      -73.70     73.70 o
   7   9   3      344.57      326.69     48.34 o
   9   9   3        7.12        0.99     40.75 o
  11   9   3      192.74      221.18    140.14 o
  13   9   3       16.16       14.28     71.39 o
  15   9   3        4.14        2.62     32.28 o
  17   9   3        2.67       30.52     20.65 o
  19   9   3       24.94      -19.68     56.43 o
 -20  10   3      422.50      401.48    103.67 o
 -18  10   3      339.77      384.88     46.84 o
 -16  10   3     1092.85     1377.02     32.73 o
 -14  10   3        0.47      -42.95     54.91 o
 -12  10   3        1.15      -77.23     77.23 o
 -10  10   3       66.83       71.86     28.41 o
  -8  10   3      218.78      224.99     42.14 o
  -6  10   3       71.61      100.27     41.37 o
  -4  10   3      116.29      227.38    120.96 o
  -2  10   3      351.97      339.17     33.81 o
   0  10   3     2756.74     2466.86    275.66 o
   2  10   3       59.90       58.59     24.52 o
   4  10   3        4.44      -12.95     38.50 o
   6  10   3      919.55      683.90    143.88 o
   8  10   3       93.45       29.46     86.70 o
  10  10   3      335.07      308.41    177.16 o
  12  10   3       10.33      -16.37     73.99 o
  14  10   3      445.34      349.35     31.28 o
  16  10   3      380.08      382.66     43.96 o
 -15  11   3       17.79      -18.89     40.79 o
 -13  11   3      190.61      209.36     31.27 o
 -11  11   3      272.38      291.18     34.32 o
  -9  11   3      191.86      121.26     36.42 o
  -7  11   3      370.02      286.82     41.76 o
  -5  11   3       66.85       39.46     34.12 o
  -3  11   3      127.35      209.33     36.99 o
  -1  11   3      187.92      157.49     41.37 o
   1  11   3      234.12      170.65     39.66 o
   3  11   3      175.85      199.62     44.42 o
   5  11   3      421.87      370.13     56.64 o
   7  11   3       35.71       44.73     23.26 o
   9  11   3      136.92       83.01     55.39 o
  11  11   3      407.95      380.82     83.25 o
  13  11   3      139.75      145.14     26.50 o
  -6  12   3       10.29       15.82     28.21 o
   4  12   3       55.55       76.44     30.88 o
   6  12   3      241.92      292.14     34.52 o
 -32   0   4      460.23      443.86     36.24 o
 -30   0   4      486.64      358.96     39.10 o
 -28   0   4     3839.55     3514.95    100.33 o
 -26   0   4     2550.67     2218.64     72.07 o
 -24   0   4     5991.33     5691.45    176.02 o
 -22   0   4     4788.46     4299.26    127.88 o
 -20   0   4      417.47      372.48     35.28 o
 -18   0   4     1638.03     1381.25     48.72 o
 -16   0   4     7767.31     7153.89    177.78 o
 -14   0   4      795.90     1000.55     33.40 o
 -12   0   4     3125.66     3045.50     97.22 o
 -10   0   4    39435.89    39356.62    942.87 o
  -8   0   4   223139.11   167413.94   3740.56 o
  -6   0   4   164435.80   121363.12   3198.23 o
  -4   0   4     2522.68     1713.72     51.99 o
  -2   0   4     4062.35     5973.48    112.49 o
   0   0   4    80656.94    98618.26    494.61 o
   2   0   4    45528.82    52567.98    401.62 o
   4   0   4    41301.07    37742.45    376.43 o
   6   0   4    50568.21    43180.17    457.71 o
   8   0   4    47104.01    42333.09    510.78 o
  10   0   4    21362.23    20786.40    391.79 o
  12   0   4     6733.58     8069.81    192.30 o
  14   0   4     7872.00     7196.81    196.48 o
  16   0   4     9086.58     9513.38    244.84 o
  18   0   4     3227.63     2771.96     80.94 o
  20   0   4     2215.20     2167.75     72.62 o
  22   0   4     3247.87     3030.15     95.28 o
  24   0   4      584.11      616.12     46.54 o
  26   0   4     1141.12     1093.44     49.44 o
  28   0   4      401.70      347.70     31.47 o
 -33   1   4      568.92      564.02     26.37 o
 -31   1   4      351.52      329.90     25.55 o
 -29   1   4        5.38      -29.68     43.75 o
 -27   1   4       35.39       63.00     47.28 o
 -25   1   4        4.53       61.92     34.76 o
 -23   1   4      380.81      340.61     30.54 o
 -21   1   4     1894.78     1902.33    119.61 o
 -19   1   4      836.59      670.47     27.10 o
 -17   1   4     7519.49     7353.77    342.02 o
 -15   1   4     1864.29     2250.32    119.86 o
 -13   1   4     1472.78     1422.73     53.42 o
 -11   1   4     2686.58     2554.12     42.03 o
  -9   1   4    10313.53    10642.17    169.24 o
  -7   1   4    28017.10    28435.96    306.81 o
  -5   1   4    71406.85    75816.77    716.55 o
  -3   1   4    14049.62    15019.94    149.45 o
  -1   1   4    66891.86    80498.19    952.87 o
   1   1   4      380.71       50.83     20.61 o
   3   1   4     5099.07     4894.15     98.31 o
   5   1   4    61042.39    70183.16    809.09 o
   7   1   4     4132.24     3240.30     71.26 o
   9   1   4       93.97       73.07     33.94 o
  11   1   4     3183.36     3071.98     65.81 o
  13   1   4      625.98      855.28     54.09 o
  15   1   4      488.98      573.63     28.42 o
  17   1   4        6.17      -45.33     88.73 o
  19   1   4      708.18      816.26     36.89 o
  21   1   4      959.98      836.58     97.70 o
  23   1   4      732.68      563.07    123.24 o
  25   1   4       47.68       21.66     90.17 o
  27   1   4        0.12      -59.53     59.53 o
 -32   2   4       87.85      -47.19     63.29 o
 -30   2   4       61.45       57.19     22.17 o
 -28   2   4     2825.02     2837.20     60.93 o
 -26   2   4     1139.15     1211.10     69.19 o
 -24   2   4     2394.74     2303.91     92.32 o
 -22   2   4     3962.96     3816.68    224.65 o
 -20   2   4     2097.70     1977.84     62.59 o
 -18   2   4     2661.12     2157.71     45.64 o
 -16   2   4      871.61      897.93     55.83 o
 -14   2   4     1234.89     1267.78     62.36 o
 -12   2   4     2880.79     2201.93     50.28 o
 -10   2   4      403.67      354.01     14.08 o
  -8   2   4      195.69      151.56     10.43 o
  -6   2   4    11541.05    10197.23    193.02 o
  -4   2   4     5662.62     4783.65     97.28 o
  -2   2   4    11450.53    14711.60    146.30 o
   0   2   4     4368.21     6496.56    227.87 o
   2   2   4       19.83      186.65     17.44 o
   4   2   4    15313.47    15959.29    228.23 o
   6   2   4       11.40      -32.27     47.69 o
   8   2   4     1453.64     1781.50     36.46 o
  10   2   4    25666.58    25370.08    703.15 o
  12   2   4      114.15       97.95    117.25 o
  14   2   4    15966.14    15442.56    296.99 o
  16   2   4     6095.56     6122.52    129.65 o
  18   2   4     1944.29     2028.25     50.13 o
  20   2   4        8.49      -11.76     75.85 o
  22   2   4     2120.51     2204.74     53.43 o
  24   2   4      521.48      426.19    197.89 o
  26   2   4      160.73      116.94    117.73 o
  28   2   4       61.51       54.57     24.58 o
 -31   3   4     2155.91     2189.74     48.36 o
 -29   3   4      104.62      184.84     24.26 o
 -27   3   4     1062.14     1002.66     38.26 o
 -25   3   4      143.91      174.89    136.89 o
 -23   3   4      698.46      526.61     65.05 o
 -21   3   4       42.94       75.47     33.98 o
 -19   3   4      495.85      512.72     28.85 o
 -17   3   4    11705.79    10964.88    174.53 o
 -15   3   4    10753.29     9803.46    588.66 o
 -13   3   4      395.49      352.02     16.60 o
 -11   3   4     5712.66     4945.19    101.16 o
  -9   3   4    14598.82    12847.64    155.70 o
  -7   3   4      924.35      985.56     59.98 o
  -5   3   4      549.67      560.65     18.50 o
  -3   3   4    12832.89    13112.37    280.84 o
  -1   3   4     3472.78     3836.20     68.33 o
   1   3   4    12735.68    13675.91    563.24 o
   3   3   4    19345.13    19852.49    224.12 o
   5   3   4    12013.87    13821.54    206.43 o
   7   3   4    29905.60    32486.39    441.46 o
   9   3   4       29.29      -22.77     58.15 o
  11   3   4      241.07      296.74     36.90 o
  13   3   4     6318.94     6350.22    138.07 o
  15   3   4     1801.82     2046.84     46.11 o
  17   3   4      121.37      147.05     81.50 o
  19   3   4     6004.32     6554.10    136.17 o
  21   3   4     3064.18     2767.82    284.84 o
  23   3   4      757.17      805.37     36.96 o
  25   3   4      193.65       85.32     37.47 o
  27   3   4      103.19       71.76     37.46 o
 -30   4   4      289.72      280.04     23.06 o
 -28   4   4     1366.95     1294.99     40.08 o
 -26   4   4     1505.51     1483.04     43.87 o
 -24   4   4      599.78      575.05     35.09 o
 -22   4   4     1430.42     1525.80     45.69 o
 -20   4   4     1004.93      889.08     37.77 o
 -18   4   4     1424.13     1321.58     99.58 o
 -16   4   4     1531.52     1466.27    100.85 o
 -14   4   4      400.69      384.43     34.45 o
 -12   4   4      485.52      526.77     20.88 o
 -10   4   4     1140.26      986.40     20.55 o
  -8   4   4     1900.74     1862.32     70.56 o
  -6   4   4     1801.79     1261.52    175.35 o
  -4   4   4     3673.02     3876.77    132.98 o
  -2   4   4      237.10      371.25     15.13 o
   0   4   4    19551.22    23049.76    946.00 o
   2   4   4     1874.34     1620.34     35.09 o
   4   4   4     2864.66     2983.79    226.29 o
   6   4   4    15790.51    15404.42    251.20 o
   8   4   4     1884.42     1710.41    115.26 o
  10   4   4     7198.91     6860.36    287.19 o
  12   4   4     1279.83     1104.48     34.16 o
  14   4   4     5093.64     4989.35    289.82 o
  16   4   4     5140.87     5400.56    165.98 o
  18   4   4       50.93        7.17     52.42 o
  20   4   4      618.97      648.28     34.24 o
  22   4   4        0.22       27.99     38.03 o
  24   4   4       15.66      -51.00     59.95 o
  26   4   4      135.68       77.42     51.67 o
 -29   5   4        4.23      -45.53     55.38 o
 -27   5   4     1203.69     1212.31     38.11 o
 -25   5   4        0.43       48.48     50.61 o
 -23   5   4     1322.84     1337.55     42.99 o
 -21   5   4       51.79      107.83     27.81 o
 -19   5   4       13.63       15.75     46.13 o
 -17   5   4     4448.29     4288.88    145.27 o
 -15   5   4     4764.73     4557.48    371.59 o
 -13   5   4      190.23      165.79     21.55 o
 -11   5   4      702.19      750.12     21.65 o
  -9   5   4     4481.44     3880.45     79.23 o
  -7   5   4        0.75        0.56     23.63 o
  -5   5   4      841.65      879.85    198.37 o
  -3   5   4     1658.11     1185.67     72.00 o
  -1   5   4     2088.93     2282.07    141.44 o
   1   5   4     4702.08     4627.51    109.93 o
   3   5   4     6069.68     6960.44    566.98 o
   5   5   4     1759.38     1846.35    105.39 o
   7   5   4      188.02      129.72     35.46 o
   9   5   4     4505.89     4444.41     96.34 o
  11   5   4     1565.75     1588.38     40.85 o
  13   5   4      945.92      762.98    134.44 o
  15   5   4     4118.25     4147.22    395.91 o
  17   5   4      326.11      300.74    208.62 o
  19   5   4     2793.81     2619.88    112.83 o
  21   5   4     1308.94     1367.53     42.99 o
  23   5   4      312.92      344.26     37.19 o
  25   5   4        0.13      -19.58     26.06 o
 -28   6   4       74.31       42.74     91.70 o
 -26   6   4      258.28      263.43     24.94 o
 -24   6   4       21.80        0.32     31.46 o
 -22   6   4       35.27      -14.39     26.88 o
 -20   6   4     3737.39     3681.58     81.75 o
 -18   6   4     2363.37     2432.55     54.53 o
 -16   6   4     2100.56     2026.88    200.27 o
 -14   6   4     5229.12     5315.30    135.45 o
 -12   6   4      666.24      815.25     27.42 o
 -10   6   4      704.07      688.12     30.34 o
  -8   6   4     1471.22     1486.12     35.52 o
  -6   6   4      371.93      414.27     24.06 o
  -4   6   4      764.40      684.55    188.52 o
  -2   6   4     3907.62     4100.91     88.07 o
   0   6   4     2533.33     2256.85    683.49 o
   2   6   4     2401.81     2477.74    429.92 o
   4   6   4      479.44      626.47     72.10 o
   6   6   4     3398.23     3735.49    117.84 o
   8   6   4     9100.89     9164.77    421.62 o
  10   6   4      142.78      216.01     30.71 o
  12   6   4       55.40       46.10     72.63 o
  14   6   4       10.96       48.20     61.28 o
  16   6   4       92.14      152.79     29.39 o
  18   6   4      125.56      146.86     54.91 o
  20   6   4      617.45      800.09     40.82 o
  22   6   4      850.37      923.14     32.56 o
  24   6   4      294.80      345.49     22.84 o
 -27   7   4      328.75      307.61     21.84 o
 -25   7   4       92.28      120.75     21.63 o
 -23   7   4       25.01       16.44     24.57 o
 -21   7   4       17.19      -67.68     79.97 o
 -19   7   4       26.25       31.83     74.82 o
 -17   7   4      152.63      124.81     24.80 o
 -15   7   4     2098.40     2326.54     44.68 o
 -13   7   4     2603.28     2471.48    119.76 o
 -11   7   4     2606.36     2554.04     79.74 o
  -9   7   4     5895.94     6228.62    122.66 o
  -7   7   4     4840.65     5232.90    194.84 o
  -5   7   4     5375.96     4849.95    120.04 o
  -3   7   4     2124.44     1860.17    537.60 o
  -1   7   4      167.51       69.20     42.84 o
   1   7   4      262.15      108.33     84.72 o
   3   7   4     1939.17     1881.55    248.60 o
   5   7   4      119.20       13.76     82.38 o
   7   7   4      624.45      645.77     37.48 o
   9   7   4     1715.54     1709.05     49.65 o
  11   7   4      448.07      484.25    159.63 o
  13   7   4      571.51      489.32     82.31 o
  15   7   4      367.40      549.58     63.03 o
  17   7   4        8.74       22.84     36.50 o
  19   7   4       16.51       46.80     22.97 o
  21   7   4        6.50      -23.88     53.95 o
  23   7   4       42.75       57.35     17.93 o
 -26   8   4       58.37       91.33     30.98 o
 -24   8   4      215.43      231.27     21.84 o
 -22   8   4        3.82        0.35     64.12 o
 -20   8   4       86.92       83.75    101.52 o
 -18   8   4      482.60      508.72     56.90 o
 -16   8   4      263.70      236.54     88.25 o
 -14   8   4       40.01      -38.77     38.77 o
 -12   8   4     1465.88     1622.45     48.50 o
 -10   8   4      260.03      287.24     33.44 o
  -8   8   4      369.06      382.17     36.06 o
  -6   8   4      692.99      812.15    106.26 o
  -4   8   4     1454.79     1376.51    139.20 o
  -2   8   4     1435.74     1471.89    124.83 o
   0   8   4        6.94       92.41     50.31 o
   2   8   4     1721.59     1216.09    300.08 o
   4   8   4     1742.97     1952.62    183.08 o
   6   8   4      997.04      943.53     41.67 o
   8   8   4     4206.82     3622.80    375.91 o
  10   8   4        8.08       32.50     41.45 o
  12   8   4        6.88        6.55    103.79 o
  14   8   4       40.44      -79.24     79.24 o
  16   8   4       66.79       50.29     24.87 o
  18   8   4      620.49      676.95     31.96 o
  20   8   4      297.80      391.60     32.42 o
 -23   9   4        0.08       -0.24     24.50 o
 -21   9   4      288.76      327.76     35.85 o
 -19   9   4      836.12      748.73     64.55 o
 -17   9   4      480.64      473.46     26.31 o
 -15   9   4       94.03      137.96     44.05 o
 -13   9   4     1121.49     1158.88     42.25 o
 -11   9   4     1226.78     1157.03     56.31 o
  -9   9   4     1610.38     1562.64     48.99 o
  -7   9   4     1237.35     1401.20     46.23 o
  -5   9   4     5842.51     5819.56    350.03 o
  -3   9   4     1136.69     1091.95     43.12 o
  -1   9   4      991.94      765.22     94.87 o
   1   9   4     2313.13     2077.93    172.90 o
   3   9   4      393.33      341.97     73.05 o
   5   9   4      125.37       50.79     92.37 o
   7   9   4        2.32      -35.05     38.68 o
   9   9   4      446.19      367.78     92.40 o
  11   9   4      387.91      368.93     83.15 o
  13   9   4     1020.83      851.07    166.04 o
  15   9   4        2.19      -49.10     60.67 o
  17   9   4      735.90      814.59     34.92 o
  19   9   4       42.60       27.45     23.16 o
 -20  10   4      367.83      333.31     44.17 o
 -18  10   4        0.22       -5.09     40.54 o
 -16  10   4      908.84      875.04     46.47 o
 -14  10   4      204.30      186.66     35.65 o
 -12  10   4      285.52      279.40     30.62 o
 -10  10   4      468.59      486.58     34.51 o
  -8  10   4        7.38       86.16     35.46 o
  -6  10   4       62.19       87.74     57.19 o
  -4  10   4      205.68      317.79     58.72 o
  -2  10   4        4.67       21.03     57.00 o
   0  10   4      790.48      659.54    149.29 o
   2  10   4        1.10        7.19     27.45 o
   4  10   4        2.96      -36.20     63.31 o
   6  10   4      546.79      510.04     45.78 o
   8  10   4      203.63      142.97     47.67 o
  10  10   4       50.44       66.25     28.59 o
  12  10   4       69.69       54.61     25.30 o
  14  10   4      130.47      108.96     37.75 o
  16  10   4       25.67        6.26     24.19 o
 -15  11   4       57.50      -44.99     86.17 o
 -13  11   4      140.24      -45.19     86.37 o
 -11  11   4      257.42      240.83     33.18 o
  -9  11   4      332.59      196.04     40.05 o
  -7  11   4        0.49        8.39     33.17 o
  -5  11   4      983.09      859.41     51.15 o
  -3  11   4      108.73       98.94     38.13 o
  -1  11   4      118.04      160.14     35.65 o
   1  11   4      272.71      283.34    182.77 o
   3  11   4       20.01      -20.73     76.29 o
   5  11   4       60.85       80.40     36.77 o
   7  11   4       45.65      -64.28     68.08 o
   9  11   4      199.02      182.37     50.91 o
  11  11   4       58.43       37.80     79.59 o
  -8  12   4       97.13       80.83     28.22 o
  -6  12   4       36.90       82.92     27.64 o
  -4  12   4       44.72       28.02     29.74 o
  -2  12   4      250.56      174.86     33.37 o
   0  12   4      506.58      365.88     36.44 o
   2  12   4       63.57      -23.79     28.90 o
   4  12   4       79.19      -14.49     72.63 o
 -33   1   5     3410.20     3262.09     67.23 o
 -31   1   5      515.79      542.10     27.72 o
 -29   1   5        0.38       24.97     22.71 o
 -27   1   5      145.81      155.23     27.15 o
 -25   1   5       52.40       -5.11     37.62 o
 -23   1   5     1352.89     1551.11     44.27 o
 -21   1   5      203.08      302.46    117.64 o
 -19   1   5     3051.89     2699.56     52.76 o
 -17   1   5    17746.62    16599.12    427.17 o
 -15   1   5      146.77      177.90     97.71 o
 -13   1   5     1824.77     1914.77     48.09 o
 -11   1   5    50349.15    48799.96    299.51 o
  -9   1   5     5303.57     5403.76     79.37 o
  -7   1   5    40408.59    40915.90    217.70 o
  -5   1   5   106088.81   131224.88   1364.29 o
  -3   1   5    12332.01    13889.55    214.44 o
  -1   1   5    85174.51    96276.98   2546.92 o
   1   1   5    12265.09     9183.40    126.01 o
   3   1   5      865.86      315.71     25.40 o
   5   1   5    60211.20    58061.86    385.89 o
   7   1   5     4589.48     5096.06    164.23 o
   9   1   5     4144.95     2970.64     65.12 o
  11   1   5     5867.21     5767.88    119.86 o
  13   1   5    10132.88    11003.49    170.94 o
  15   1   5      203.84      317.34     36.13 o
  17   1   5       94.18       54.90     36.37 o
  19   1   5     2615.58     2560.79    139.57 o
  21   1   5     6771.44     5538.10   1022.20 o
  23   1   5        0.47       -9.26     24.72 o
  25   1   5      122.87       66.58     62.63 o
  27   1   5      258.90      266.55     24.79 o
 -32   2   5      243.35      243.87     21.50 o
 -30   2   5      454.34      414.13     28.66 o
 -28   2   5       53.45       48.19     34.86 o
 -26   2   5      441.82      323.62     31.22 o
 -24   2   5       28.26        2.73     57.09 o
 -22   2   5     3172.59     3332.48     74.58 o
 -20   2   5       10.78      -22.35     62.13 o
 -18   2   5      962.55      942.18     57.55 o
 -16   2   5     1183.30      866.26     77.81 o
 -14   2   5     5328.55     5483.63    153.65 o
 -12   2   5     3493.58     3486.50     63.41 o
 -10   2   5     2601.75     2201.29     43.14 o
  -8   2   5    19710.80    21600.04    454.63 o
  -6   2   5    11472.28     9108.88    129.05 o
  -4   2   5    11761.13    11856.13    515.84 o
  -2   2   5     1055.77     1122.37     41.19 o
   0   2   5      559.19      806.08     18.68 o
   2   2   5    55467.66    60918.97   3694.76 o
   4   2   5     2292.56     3125.47    110.69 o
   6   2   5     7890.94     7185.93    150.35 o
   8   2   5    43687.97    40287.73   1594.53 o
  10   2   5      840.82      668.40     72.72 o
  12   2   5     2314.77     1871.98     61.76 o
  14   2   5     2588.38     2127.05     47.53 o
  16   2   5       23.83       46.30    100.46 o
  18   2   5     4709.74     4321.21     96.41 o
  20   2   5      501.43      568.92     41.77 o
  22   2   5     3186.92     2204.29    712.70 o
  24   2   5     1467.65     1465.43     39.76 o
  26   2   5      622.23      618.03     26.98 o
 -31   3   5        6.36       -5.04     53.95 o
 -29   3   5       84.52       45.56     68.71 o
 -27   3   5        0.25      -19.48     32.98 o
 -25   3   5     1336.36     1280.45     44.53 o
 -23   3   5     1285.40     1210.05     42.86 o
 -21   3   5     3177.39     3467.78    226.93 o
 -19   3   5       77.78       76.48     41.94 o
 -17   3   5     6295.22     5435.81    112.54 o
 -15   3   5     8398.15     7935.45    302.98 o
 -13   3   5     1356.72     1710.87     29.62 o
 -11   3   5     4944.46     4430.66    100.45 o
  -9   3   5       65.48       50.28     12.21 o
  -7   3   5       99.69       46.07     16.73 o
  -5   3   5     7581.63     6654.89    324.01 o
  -3   3   5      360.47      522.83     19.55 o
  -1   3   5    26240.22    30316.99   1675.59 o
   1   3   5    54060.20    55679.98   2066.66 o
   3   3   5      234.24      230.34     32.04 o
   5   3   5    63254.00    70099.27    488.68 o
   7   3   5    14059.17    14372.49    238.08 o
   9   3   5      357.43      531.50     28.51 o
  11   3   5    13230.13    12680.80    557.18 o
  13   3   5     2403.81     2626.32     54.97 o
  15   3   5     1087.16     1171.91     79.40 o
  17   3   5       89.58       81.13     38.15 o
  19   3   5      102.56      154.03     62.43 o
  21   3   5        8.51       -8.56     82.46 o
  23   3   5      111.33       30.13     71.11 o
  25   3   5       37.30       61.66     24.31 o
  27   3   5      464.09      421.97     23.13 o
 -32   4   5       63.49       83.52     18.12 o
 -30   4   5      629.72      562.36     26.96 o
 -28   4   5      218.77      156.84     93.24 o
 -26   4   5       68.01      155.21     69.39 o
 -24   4   5      192.43      244.20     28.57 o
 -22   4   5     2279.90     2444.52     54.65 o
 -20   4   5     6718.52     6930.71    468.06 o
 -18   4   5       25.64       86.04     30.18 o
 -16   4   5      426.34      296.24     22.24 o
 -14   4   5    11885.32    11559.29    235.59 o
 -12   4   5     3609.10     3654.92     61.61 o
 -10   4   5       61.64       16.88     51.77 o
  -8   4   5    11948.60    11124.97    881.36 o
  -6   4   5     8634.54     9620.33    236.67 o
  -4   4   5     8275.58     9967.44    342.59 o
  -2   4   5    10744.10    10424.28    484.53 o
   0   4   5    18738.08    21137.22    863.37 o
   2   4   5    48575.55    55606.46   1460.79 o
   4   4   5       69.33      -50.06     56.33 o
   6   4   5    15819.08    16098.83    708.57 o
   8   4   5    17857.30    18300.23    295.73 o
  10   4   5        8.61       31.10     86.64 o
  12   4   5     2873.09     2741.73     62.37 o
  14   4   5     5188.58     4781.36    108.66 o
  16   4   5        1.87       41.03     25.89 o
  18   4   5     2559.11     2454.29    159.16 o
  20   4   5      292.04      299.39     57.11 o
  22   4   5     1785.23     2009.05    132.57 o
  24   4   5     1027.64      805.46    412.38 o
  26   4   5        0.76       18.93     20.85 o
 -31   5   5      373.51      399.56     24.70 o
 -29   5   5      199.42      259.81     22.45 o
 -27   5   5      122.09      146.68     24.39 o
 -25   5   5       52.94      -46.39     84.98 o
 -23   5   5      188.17      198.36     28.38 o
 -21   5   5      398.00      459.44     34.18 o
 -19   5   5      121.44       14.45     82.84 o
 -17   5   5       84.04       88.21     36.52 o
 -15   5   5     2994.66     2918.47    111.54 o
 -13   5   5      236.56      231.85     19.03 o
 -11   5   5     1747.70     1830.12    115.03 o
  -9   5   5       13.33      -56.97     56.97 o
  -7   5   5     2084.81     2002.01    267.63 o
  -5   5   5     6260.95     7287.26    434.33 o
  -3   5   5      596.72      474.31     20.55 o
  -1   5   5     1125.73      999.51     27.51 o
   1   5   5     1112.93     1044.69    152.66 o
   3   5   5     4342.71     4602.51     95.04 o
   5   5   5     2217.73     2385.55   1275.00 o
   7   5   5     4158.78     3477.16     85.35 o
   9   5   5     6448.15     6379.43    411.67 o
  11   5   5      261.06      454.47     32.80 o
  13   5   5     1160.88     1190.39    114.05 o
  15   5   5      304.46      284.78     44.72 o
  17   5   5     2725.33     2878.14    177.45 o
  19   5   5        4.84      -58.64     72.53 o
  21   5   5      721.43      616.51     33.38 o
  23   5   5     1300.17     1238.22     96.62 o
  25   5   5       27.13      -55.19     55.19 o
 -28   6   5        7.68       -0.55     25.16 o
 -26   6   5      245.10      249.49     25.75 o
 -24   6   5      337.26      333.22     30.07 o
 -22   6   5      342.83      399.58     43.67 o
 -20   6   5      877.40      961.38     54.00 o
 -18   6   5     3988.73     3631.81    366.99 o
 -16   6   5       73.43       63.46     24.99 o
 -14   6   5     3890.65     3834.55    161.66 o
 -12   6   5       37.83       72.53     22.64 o
 -10   6   5      314.40      376.20     44.05 o
  -8   6   5     3554.70     3607.14     79.51 o
  -6   6   5       40.02       60.67     24.50 o
  -4   6   5      249.52      514.14     21.68 o
  -2   6   5       15.36       43.69     24.05 o
   0   6   5      259.89      343.84     38.23 o
   2   6   5     1159.69     1153.09    146.05 o
   4   6   5       80.25        5.45     28.98 o
   6   6   5       21.79       17.55     76.63 o
   8   6   5     5198.00     4879.50    206.99 o
  10   6   5      446.80      415.59     46.06 o
  12   6   5     1084.16     1091.83    102.02 o
  14   6   5     2513.27     2504.54    247.95 o
  16   6   5       10.21      -22.63     71.27 o
  18   6   5      657.67      656.32     58.95 o
  20   6   5      332.40      290.33     28.69 o
  22   6   5       51.99       92.69     20.54 o
  24   6   5      428.91      429.72     23.53 o
 -27   7   5        0.37       28.02     17.78 o
 -25   7   5       44.51       28.01     20.62 o
 -23   7   5       41.34      -37.81     46.99 o
 -21   7   5      393.38      471.34     33.77 o
 -19   7   5      826.24      859.70     90.81 o
 -17   7   5      223.38      192.82     44.68 o
 -15   7   5     1814.75     1833.90     40.45 o
 -13   7   5       33.51       53.34    101.03 o
 -11   7   5      752.67      776.30     37.48 o
  -9   7   5     1116.88     1113.90     57.65 o
  -7   7   5      286.18      344.53     28.54 o
  -5   7   5     2869.14     2438.30    551.27 o
  -3   7   5     1843.80     1812.01    115.15 o
  -1   7   5      929.38      989.63     62.90 o
   1   7   5     3392.13     3154.65    367.16 o
   3   7   5     3635.37     3216.64    511.23 o
   5   7   5       11.08      -57.22    112.28 o
   7   7   5     5252.58     3650.99   2264.20 o
   9   7   5      349.13      305.96     33.20 o
  11   7   5       27.75       66.73     38.92 o
  13   7   5        5.62       14.17     28.25 o
  15   7   5      482.08      391.46     33.72 o
  17   7   5      367.04      464.16     30.99 o
  19   7   5     1711.28     2096.84     52.53 o
  21   7   5       69.68       30.17     56.50 o
 -26   8   5      148.27      161.95     87.99 o
 -24   8   5      123.17       66.14     27.36 o
 -22   8   5       29.91       55.28     30.69 o
 -20   8   5        7.69      -24.66     64.69 o
 -18   8   5     3264.10     3607.82     57.59 o
 -16   8   5       31.33        4.24     37.60 o
 -14   8   5       17.19      -41.40    119.71 o
 -12   8   5      594.18      678.76     51.22 o
 -10   8   5      558.45      577.11     38.58 o
  -8   8   5      119.94      -15.57    102.95 o
  -6   8   5        6.73      -55.37     82.44 o
  -4   8   5      662.91      553.65    179.99 o
  -2   8   5        3.38       33.16     31.91 o
   0   8   5      116.06      110.92     49.44 o
   2   8   5       22.07       50.78     50.46 o
   4   8   5     2938.41     3032.64    360.93 o
   6   8   5      716.42      783.97     79.94 o
   8   8   5      136.23      127.49    104.09 o
  10   8   5      932.22      907.44    154.66 o
  12   8   5       90.06       26.27     54.43 o
  14   8   5       52.03       73.24     79.02 o
  16   8   5        5.86       38.59     29.79 o
  18   8   5        9.20       -7.29     53.65 o
  20   8   5      681.17      769.94     27.39 o
 -23   9   5        8.58       11.01     46.41 o
 -21   9   5        0.01       23.05     18.37 o
 -19   9   5      290.01      325.60     22.24 o
 -17   9   5       62.15       52.74     25.34 o
 -15   9   5      183.61      230.33    140.99 o
 -13   9   5      288.55      264.73     32.41 o
 -11   9   5       23.15       52.84     37.21 o
  -9   9   5     1544.72     1542.50    102.64 o
  -7   9   5     1831.36     1845.83     51.45 o
  -5   9   5      421.66      324.66     43.58 o
  -3   9   5     1211.36     1006.33    104.66 o
  -1   9   5       37.55      -26.93     43.07 o
   1   9   5      139.92      142.14     56.28 o
   3   9   5        0.96       19.09     31.54 o
   5   9   5      175.74      235.93     33.79 o
   7   9   5      227.25      312.46    105.44 o
   9   9   5       10.64      -62.11     81.36 o
  11   9   5      317.47      319.90     46.62 o
  13   9   5        5.48        6.31     24.63 o
  15   9   5       84.90       61.29     48.04 o
  17   9   5      162.47      214.91     21.83 o
 -20  10   5      109.64      116.69     16.36 o
 -18  10   5     1021.64     1031.08     50.59 o
 -16  10   5      420.06      451.12     29.02 o
 -14  10   5      635.45      678.49     54.46 o
 -12  10   5     1053.39     1095.19     41.18 o
 -10  10   5      577.78      592.09     49.59 o
  -8  10   5       18.46       13.94     41.95 o
  -6  10   5       33.78       -1.38     54.33 o
  -4  10   5        1.18      -27.26    103.51 o
  -2  10   5        0.90       38.69     51.08 o
   0  10   5       12.73      -74.79     74.79 o
   2  10   5        2.79       52.92     27.65 o
   4  10   5      853.03      846.94    120.69 o
   6  10   5     2440.61     2030.66    594.66 o
   8  10   5       52.04       70.77     48.23 o
  10  10   5      228.73      -51.21     75.46 o
  12  10   5      406.58      428.25     61.22 o
  14  10   5      274.00      300.57     22.83 o
 -15  11   5      211.53      202.31     31.27 o
 -13  11   5      179.44      -26.88     80.65 o
 -11  11   5       10.28      -90.74     90.74 o
  -9  11   5        0.13      -91.69     91.69 o
  -7  11   5      511.09      533.12     43.68 o
  -5  11   5      512.57      379.00     41.96 o
  -3  11   5      603.42      491.79     43.49 o
  -1  11   5       18.02        8.08     27.07 o
   1  11   5      691.04      578.96     97.87 o
   3  11   5        9.25       42.00     71.39 o
   5  11   5        1.32       -6.55     66.47 o
   7  11   5        4.80       28.80     21.47 o
   9  11   5      187.88      158.52     61.01 o
  11  11   5        5.70       -1.78     50.18 o
  -8  12   5        1.58       25.73     26.50 o
  -6  12   5        0.19      -45.37     76.44 o
  -4  12   5        7.39       11.25     27.64 o
  -2  12   5      148.54      113.63     31.46 o
   0  12   5        0.31       15.25     84.63 o
   2  12   5       72.05       22.30     85.98 o
   4  12   5      512.49      531.69    166.74 o
 -34   0   6        1.68      -24.40     63.67 o
 -32   0   6      189.00       27.46     93.62 o
 -30   0   6     1789.74     1829.14     61.70 o
 -28   0   6       18.08       40.79     97.03 o
 -26   0   6     2998.32     3233.75     97.55 o
 -24   0   6     5919.58     5784.30    177.54 o
 -22   0   6     8160.80     8419.36    244.48 o
 -20   0   6     1566.81     1909.83     57.11 o
 -18   0   6     1752.92     1592.45     48.34 o
 -16   0   6     5407.77     4467.60    140.28 o
 -14   0   6    14162.12    12027.96    340.79 o
 -12   0   6    23427.86    21896.20    247.93 o
 -10   0   6     6165.91     6525.08    122.76 o
  -8   0   6    24125.97    22548.08    289.58 o
  -6   0   6    26000.13    29153.12    306.99 o
  -2   0   6    16286.50    20079.24    253.00 o
   0   0   6     1064.64     2521.94     73.21 o
   2   0   6       68.61       67.11     19.26 o
   4   0   6    19529.39    24379.92    341.99 o
   6   0   6    89525.86   109823.70    842.53 o
   8   0   6     1258.15     1198.57     38.20 o
  10   0   6     5903.91     5121.86    154.19 o
  12   0   6     3779.71     4073.76    125.11 o
  14   0   6     5100.17     5360.50    152.90 o
  16   0   6     5034.47     5477.92    166.84 o
  18   0   6      105.16      -55.86    120.10 o
  20   0   6     2997.31     2810.64     94.68 o
  22   0   6     3792.56     3713.68    113.92 o
  24   0   6       15.90       33.74     31.45 o
  26   0   6      202.31      209.55     28.79 o
 -33   1   6       72.13       73.03     19.33 o
 -31   1   6      187.79      177.26     27.46 o
 -29   1   6      252.05      303.28     27.35 o
 -27   1   6       23.69      -34.82     77.08 o
 -25   1   6      458.65      366.34     32.56 o
 -23   1   6      709.27      764.95     37.10 o
 -21   1   6      777.67      922.19     32.71 o
 -19   1   6       20.68      -40.76     59.98 o
 -17   1   6      666.68      421.78     35.68 o
 -15   1   6     3792.45     3943.88     77.08 o
 -13   1   6      945.94     1023.07     16.85 o
 -11   1   6    19145.33    17269.83    281.74 o
  -9   1   6      320.61      241.01     12.43 o
  -7   1   6     6029.37     5342.74    118.87 o
  -5   1   6    49473.99    52815.12    299.21 o
  -3   1   6     1137.66      741.16     23.14 o
  -1   1   6     3679.45     2364.86    525.90 o
   1   1   6      254.33      295.48     15.37 o
   3   1   6     6299.55     5490.47     82.31 o
   5   1   6    11038.26     9457.54    163.84 o
   7   1   6     1451.72     1154.52     36.11 o
   9   1   6       19.25       42.43     17.93 o
  11   1   6       64.57      -11.86     57.10 o
  13   1   6        6.36       54.81     39.46 o
  15   1   6      961.78     1132.59     54.20 o
  17   1   6      753.38      592.05     34.34 o
  19   1   6     2388.94     2045.25    253.55 o
  21   1   6      498.43      523.42     66.66 o
  23   1   6       66.24       89.07     29.83 o
  25   1   6      442.92      448.66     27.46 o
  27   1   6       58.99       13.42     48.93 o
 -32   2   6        9.24       42.79     21.91 o
 -30   2   6      811.15      783.46     32.45 o
 -28   2   6     1718.96     1642.53     65.80 o
 -26   2   6     4499.32     4584.28     94.06 o
 -24   2   6     6532.39     6126.09    130.79 o
 -22   2   6    10548.96    10964.04    200.28 o
 -20   2   6     7229.97     7160.79    151.14 o
 -18   2   6       91.34       28.60     25.97 o
 -16   2   6    22215.91    21692.24    555.60 o
 -14   2   6     3480.80     3749.42     93.51 o
 -12   2   6    10708.16     9851.68    125.25 o
 -10   2   6    16545.09    17449.31    174.89 o
  -8   2   6     5424.64     5350.59     72.09 o
  -6   2   6    20002.31    19982.36    492.06 o
  -4   2   6    43982.91    43996.26   1888.25 o
  -2   2   6     3313.39     2407.26     54.05 o
   0   2   6     3733.75     1917.70   2192.69 o
   2   2   6     1799.71     2236.40     61.32 o
   4   2   6    26704.42    27464.34    278.66 o
   6   2   6    13139.87    11798.99    539.28 o
   8   2   6     2992.85     2291.16     55.34 o
  10   2   6     1119.59      838.53     27.07 o
  12   2   6     5452.23     5175.88    120.85 o
  14   2   6       50.48       87.85     22.44 o
  16   2   6     6471.88     6539.65    142.33 o
  18   2   6     1541.22     1681.19     61.97 o
  20   2   6     3821.35     3020.37    810.16 o
  22   2   6     2171.31     2047.35     50.54 o
  24   2   6       93.23      116.26     22.57 o
  26   2   6       18.57       40.21     27.16 o
 -33   3   6      581.07      540.87     23.54 o
 -31   3   6     1164.13     1308.40     35.66 o
 -29   3   6      346.37      322.05     27.91 o
 -27   3   6      736.73      773.25     37.01 o
 -25   3   6      257.70      358.01     31.55 o
 -23   3   6      292.71      356.42     31.82 o
 -21   3   6     5976.26     5658.94    120.18 o
 -19   3   6        3.02      -29.35     29.35 o
 -17   3   6     1035.68      980.31     46.17 o
 -15   3   6      578.81      533.97     19.33 o
 -13   3   6      133.73       65.11     57.45 o
 -11   3   6    17141.86    17633.32    198.67 o
  -9   3   6    12681.30    12900.01    169.95 o
  -7   3   6    13624.96    13670.31    385.51 o
  -5   3   6    15547.51    17249.49   1279.16 o
  -3   3   6       64.80       67.55     33.36 o
  -1   3   6     3802.93     2834.57     64.16 o
   1   3   6     2552.82     1806.87   1641.14 o
   3   3   6     5854.39     4206.38    114.19 o
   5   3   6    41852.02    42268.25    476.12 o
   7   3   6      177.64       58.87     19.19 o
   9   3   6     5306.50     5651.08    137.87 o
  11   3   6       26.60       46.69     31.36 o
  13   3   6      104.01      166.15     69.39 o
  15   3   6     8158.92     8729.05    182.52 o
  17   3   6     1970.75     1755.15     48.01 o
  19   3   6     9584.83     9296.51    198.82 o
  21   3   6      215.73      193.59     78.65 o
  23   3   6      778.01      703.04     37.40 o
  25   3   6      477.41      439.11     23.74 o
 -32   4   6      349.89      342.50     41.39 o
 -30   4   6      402.34      389.56     29.85 o
 -28   4   6       28.08      -68.87     68.87 o
 -26   4   6     2159.93     2125.90     79.78 o
 -24   4   6      278.60      271.23     29.41 o
 -22   4   6      291.29      202.51     29.79 o
 -20   4   6     3440.26     3531.57    341.75 o
 -18   4   6      253.99      210.83     40.93 o
 -16   4   6      155.35      162.23     18.08 o
 -14   4   6     2778.94     3043.96     53.39 o
 -12   4   6     1369.11     1558.97    127.49 o
 -10   4   6      922.76      774.52     25.94 o
  -8   4   6     4611.37     4823.43     86.01 o
  -6   4   6      468.77      451.50     16.46 o
  -4   4   6     5779.74     5553.42     93.64 o
  -2   4   6       51.13      137.57     42.89 o
   0   4   6     6661.17     7109.37    108.36 o
   2   4   6     6607.18     3056.91   2849.46 o
   4   4   6     5557.35     6493.40    139.27 o
   6   4   6      361.64      460.05     57.69 o
   8   4   6       10.63       -1.11     64.36 o
  10   4   6      172.76      246.36     24.63 o
  12   4   6     1116.52     1290.75     71.39 o
  14   4   6       43.91        4.69     37.13 o
  16   4   6     1168.25     1153.33     43.52 o
  18   4   6     1830.86     1707.36     48.56 o
  20   4   6      501.56      505.23     56.27 o
  22   4   6      717.03      673.38    339.22 o
  24   4   6      400.75      354.60     48.44 o
 -31   5   6      131.88      150.44     18.25 o
 -29   5   6      149.81       81.48     21.29 o
 -27   5   6      100.53      111.68     63.20 o
 -25   5   6      402.53      354.05     31.76 o
 -23   5   6      398.44      416.50     33.11 o
 -21   5   6     1343.98     1291.80     43.26 o
 -19   5   6     1470.13     1358.59     43.79 o
 -17   5   6       76.60       73.05     32.14 o
 -15   5   6      289.02      291.14     30.28 o
 -13   5   6      259.87      316.46     29.94 o
 -11   5   6     6779.97     7044.27    197.58 o
  -9   5   6       30.70       56.05     15.88 o
  -7   5   6     9076.99     9627.11    685.12 o
  -5   5   6     5455.96     5601.73    179.82 o
  -3   5   6      442.91      548.59     23.78 o
  -1   5   6    20998.49    21239.50   1823.08 o
   1   5   6      418.72      436.31     23.37 o
   3   5   6     4126.54     2409.23   1691.05 o
   5   5   6     7929.63     7179.28    245.55 o
   7   5   6     1040.81      880.45     79.21 o
   9   5   6      853.68      853.63     33.73 o
  11   5   6      922.09     1070.50     39.66 o
  13   5   6       38.16       18.43     68.05 o
  15   5   6     2701.27     2780.27     67.02 o
  17   5   6      767.45     1029.63     42.01 o
  19   5   6     2471.26     2484.81     90.33 o
  21   5   6       81.75       80.50     25.60 o
  23   5   6       91.94       77.41     19.45 o
 -30   6   6       22.57       25.55     21.25 o
 -28   6   6        0.05        8.38     51.07 o
 -26   6   6     1024.18     1125.83     37.16 o
 -24   6   6       61.91       66.00     73.11 o
 -22   6   6      575.86      635.87     35.32 o
 -20   6   6      550.75      582.01     60.08 o
 -18   6   6      103.86      129.27     99.89 o
 -16   6   6      471.76      427.78     27.28 o
 -14   6   6      430.28      390.64     39.29 o
 -12   6   6     4519.49     4841.23    104.16 o
 -10   6   6    12338.14    12929.00    323.18 o
  -8   6   6       17.00       29.17     42.69 o
  -6   6   6      101.36      115.02     24.77 o
  -4   6   6     4011.33     4508.22    233.38 o
  -2   6   6     4051.49     3897.03    603.55 o
   0   6   6      518.67      422.49     45.68 o
   2   6   6     6616.52     5694.87    740.63 o
   4   6   6     6367.80     3365.70   2435.17 o
   6   6   6    12668.90    12764.13    338.04 o
   8   6   6      476.90      427.95     33.56 o
  10   6   6       30.52       48.73     37.46 o
  12   6   6      573.46      704.59     38.11 o
  14   6   6      463.98      358.36     32.90 o
  16   6   6      909.40      913.67     39.33 o
  18   6   6     4240.59     4488.37    139.28 o
  20   6   6     1378.11     1358.25     38.09 o
  22   6   6        1.25      -15.21     34.03 o
 -27   7   6      254.34      236.93     22.58 o
 -25   7   6        6.99       42.26     20.17 o
 -23   7   6      466.09      611.68     33.11 o
 -21   7   6      735.01      803.68     62.04 o
 -19   7   6       64.82      -66.45     66.45 o
 -17   7   6      131.24      115.13     29.12 o
 -15   7   6     1526.78     1606.36    126.32 o
 -13   7   6      219.00      233.97     31.20 o
 -11   7   6      174.38      127.64     71.12 o
  -9   7   6      185.36      323.44    173.22 o
  -7   7   6     3140.64     3255.99    179.74 o
  -5   7   6       60.51       85.49     42.21 o
  -3   7   6     1767.12     1473.16    200.48 o
  -1   7   6     5203.43     4889.59    678.10 o
   1   7   6      364.15      440.77     91.25 o
   3   7   6      709.17      637.50    110.37 o
   5   7   6     1093.64      930.04    503.51 o
   7   7   6     1049.00     1139.54     74.53 o
   9   7   6     1889.66     1641.62    164.67 o
  11   7   6      731.32      599.59     64.29 o
  13   7   6      315.33      405.38     70.65 o
  15   7   6       31.17       25.28     26.42 o
  17   7   6      368.54      303.46     28.31 o
  19   7   6     1120.64     1247.38     36.04 o
  21   7   6      592.22      570.88     34.34 o
 -26   8   6        9.35      -23.45     23.45 o
 -24   8   6       15.40       40.53     24.95 o
 -22   8   6       11.13      -12.20     34.46 o
 -20   8   6      840.32      792.82     34.77 o
 -18   8   6      552.33      530.78     28.81 o
 -16   8   6        0.16      -86.46     94.26 o
 -14   8   6     3894.56     3820.41    106.56 o
 -12   8   6        4.90       36.51     35.06 o
 -10   8   6     1042.94      871.99    278.07 o
  -8   8   6      548.62      501.57     36.01 o
  -6   8   6      621.87      669.57     58.13 o
  -4   8   6     1532.08     1801.98    211.63 o
  -2   8   6      291.07      393.02     30.19 o
   0   8   6      661.29      591.43     40.65 o
   2   8   6     1254.48     1229.10    170.47 o
   4   8   6      916.97     1003.41    185.86 o
   6   8   6     2581.96     2365.66   1218.63 o
   8   8   6     2478.52     2253.73    385.86 o
  10   8   6      255.82      252.13     31.70 o
  12   8   6      140.98       60.50     97.52 o
  14   8   6      285.92      269.64     29.94 o
  16   8   6        0.91      -20.13     31.43 o
  18   8   6      181.47      282.85     36.89 o
  20   8   6      194.92      245.92     56.54 o
 -23   9   6      919.46     1048.78     79.70 o
 -21   9   6       45.02       39.95     19.90 o
 -19   9   6      481.78      455.57     24.27 o
 -17   9   6      959.42     1111.78     40.58 o
 -15   9   6      277.86      299.06     31.39 o
 -13   9   6       77.00      -93.58     93.58 o
 -11   9   6      823.12      580.10    232.49 o
  -9   9   6      496.55      514.94     69.04 o
  -7   9   6     3775.27     3880.27     79.57 o
  -5   9   6      452.32      466.31     97.23 o
  -3   9   6      174.00      146.92     76.92 o
  -1   9   6     1630.13     1543.29    130.23 o
   1   9   6      715.69      583.54    108.46 o
   3   9   6      267.45      332.62     54.15 o
   5   9   6     1365.67     1571.05     94.22 o
   7   9   6      595.84      444.98    220.99 o
   9   9   6      333.90      433.77     55.97 o
  11   9   6      352.68      403.75     91.63 o
  13   9   6       83.42       97.72     24.59 o
  15   9   6      523.41      631.69     28.12 o
  17   9   6       24.79       -5.06     24.05 o
 -20  10   6       36.75      -26.75     40.71 o
 -18  10   6      352.26      461.06     68.75 o
 -16  10   6       10.67       21.35     79.87 o
 -14  10   6      855.08      774.54     49.04 o
 -12  10   6      239.67        0.00    111.93 o
 -10  10   6       45.04      -64.81    119.52 o
  -8  10   6      115.22      118.88     28.23 o
  -6  10   6       62.24       53.20     93.60 o
  -4  10   6      428.99      413.14     58.45 o
  -2  10   6      496.01      491.03     31.35 o
   0  10   6      385.98      371.59     49.20 o
   2  10   6        0.02       11.36     86.35 o
   4  10   6     1085.87     1088.31     61.27 o
   6  10   6      726.95      693.70    213.97 o
   8  10   6      371.12      310.74    178.79 o
  10  10   6      565.69      546.87    102.15 o
  12  10   6       37.91       57.88     27.74 o
  14  10   6        1.83      -14.50     23.41 o
 -15  11   6       25.57        0.00     75.30 o
 -13  11   6       45.38       -9.34     87.69 o
 -11  11   6       85.58      120.48     31.07 o
  -9  11   6       72.57       82.55     32.03 o
  -7  11   6     1711.17     1388.64     55.59 o
  -5  11   6        6.79      -89.21     93.40 o
  -3  11   6      933.86      929.01    177.48 o
  -1  11   6      926.19      757.14     99.52 o
   1  11   6       23.42      -73.88     73.88 o
   3  11   6      152.11      125.97     62.73 o
   5  11   6      620.83      655.58    162.35 o
   7  11   6      250.58      261.70     26.76 o
   9  11   6       27.46       41.25     27.35 o
  -8  12   6       16.05        8.77     24.78 o
  -6  12   6       60.15      -75.30     75.30 o
  -4  12   6      416.44      276.00     32.81 o
  -2  12   6       19.10      -49.63     49.63 o
   0  12   6       39.93       50.77     20.38 o
   2  12   6      256.00      227.57     33.85 o
 -33   1   7       78.38       53.31     61.20 o
 -31   1   7      670.29      608.38     30.63 o
 -29   1   7     3160.65     3304.83     72.65 o
 -27   1   7     1573.67     1694.42    114.67 o
 -25   1   7     2080.67     2012.94     67.83 o
 -23   1   7     6432.40     6378.99    128.96 o
 -21   1   7        0.49      -72.07     77.68 o
 -19   1   7      180.67      204.27     23.00 o
 -17   1   7     5871.60     6312.98    100.63 o
 -15   1   7     1529.81     1332.05     21.20 o
 -13   1   7    45813.66    44605.25    975.57 o
 -11   1   7    31614.12    30479.05    232.30 o
  -9   1   7      490.83      558.70     18.60 o
  -7   1   7    39548.45    40308.93   1266.46 o
  -5   1   7    16271.67    15083.04    206.73 o
  -3   1   7     1431.37     1525.09     44.38 o
  -1   1   7        4.77       -7.24     39.41 o
   1   1   7       86.19        8.96     55.86 o
   3   1   7    17300.97    20134.92    412.70 o
   5   1   7    18386.08    16748.56    302.95 o
   7   1   7     2392.45     1999.28     93.08 o
   9   1   7     6511.28     6247.09    172.39 o
  11   1   7      176.55      289.37    115.92 o
  13   1   7    14711.92    13949.81    245.34 o
  15   1   7       20.25       39.58     35.36 o
  17   1   7     3930.91     3828.82     82.86 o
  19   1   7     1659.82     1481.75     46.12 o
  21   1   7     1041.44     1089.37     45.33 o
  23   1   7     2150.31     2279.25     46.84 o
  25   1   7       47.32        4.53     52.05 o
 -32   2   7      103.49       74.64     29.45 o
 -30   2   7      887.39      798.38     33.68 o
 -28   2   7       80.22       61.49     37.89 o
 -26   2   7       42.55      -12.27     58.33 o
 -24   2   7      319.41      262.83     54.92 o
 -22   2   7     2571.83     2520.96     53.16 o
 -20   2   7      162.65      166.49     25.29 o
 -18   2   7     2371.37     2448.23     40.65 o
 -16   2   7    11369.03    10762.84    158.60 o
 -14   2   7     1665.42     1951.24     27.40 o
 -12   2   7     3480.73     3622.17     66.63 o
 -10   2   7    54646.66    58833.52    425.41 o
  -8   2   7     4487.59     3281.39    272.71 o
  -6   2   7     6094.87     6287.24    191.32 o
  -4   2   7     2718.80     2693.09     58.06 o
  -2   2   7    14025.34    11118.30   3686.84 o
   0   2   7     1825.98     1658.00     83.22 o
   2   2   7     1625.26     1009.12     22.70 o
   4   2   7    10702.34    10293.81    653.13 o
   6   2   7    35816.82    40780.70    392.78 o
   8   2   7      172.67      313.60     21.70 o
  10   2   7     1089.76     1165.35     32.11 o
  12   2   7     1352.52     1631.87     39.17 o
  14   2   7      382.96      441.80     40.24 o
  16   2   7     1541.24     1488.71     79.06 o
  18   2   7       30.64       -7.63     37.19 o
  20   2   7     3184.35     3345.15     74.41 o
  22   2   7     1590.10     1643.20     69.33 o
  24   2   7      259.99      183.43     23.11 o
  26   2   7        0.91      -12.09     40.47 o
 -33   3   7        1.95      -48.43     48.43 o
 -31   3   7     1285.05     1301.44     35.57 o
 -29   3   7      329.14      333.35     28.98 o
 -27   3   7      102.89       47.98     38.86 o
 -25   3   7     2689.34     2858.97    101.05 o
 -23   3   7      322.38      339.58     31.01 o
 -21   3   7      209.36      244.18     28.65 o
 -19   3   7      813.02      864.39     25.73 o
 -17   3   7       20.34       30.78     18.41 o
 -15   3   7       51.47       -0.56     29.16 o
 -13   3   7      210.67      325.11     23.51 o
 -11   3   7     2370.88     2385.61     78.83 o
  -9   3   7       74.68       53.93     12.58 o
  -7   3   7      492.90      705.21     38.92 o
  -5   3   7      755.61      881.30     22.05 o
  -3   3   7     1397.56     1653.55     35.54 o
  -1   3   7        0.59       -1.16     22.73 o
   1   3   7    11189.12    14038.85    204.08 o
   3   3   7     4716.64     4457.46     92.68 o
   5   3   7     8580.51     7934.63    161.63 o
   7   3   7    10955.75    11003.93    226.90 o
   9   3   7     1969.18     2081.53     81.04 o
  11   3   7     2105.09     2169.63    153.76 o
  13   3   7    15082.66    15124.00    413.48 o
  15   3   7        3.23      -83.35     84.02 o
  17   3   7      222.35      272.83     33.46 o
  19   3   7       61.16      -91.21     91.21 o
  21   3   7       53.90      -95.98    112.66 o
  23   3   7        3.95       -5.73     56.74 o
  25   3   7      270.72      224.07     21.23 o
 -32   4   7      606.56      659.95     33.87 o
 -30   4   7      358.62      325.44     27.18 o
 -28   4   7       48.60        9.20     71.68 o
 -26   4   7     1176.62     1076.51     40.22 o
 -24   4   7      723.05      717.62     36.22 o
 -22   4   7       75.29       98.55     66.44 o
 -20   4   7      442.12      455.18     25.87 o
 -18   4   7     1854.93     1897.44     53.96 o
 -16   4   7      775.07      768.98     23.91 o
 -14   4   7    10347.00    11680.13    411.44 o
 -12   4   7     6684.64     6740.17    130.32 o
 -10   4   7    39167.07    34570.66   8274.91 o
  -8   4   7    21431.96    22791.06   1028.38 o
  -6   4   7     3233.37     3561.24    261.95 o
  -4   4   7     2029.50     1680.63     60.92 o
  -2   4   7       11.61      -32.75     47.61 o
   0   4   7     1615.67     1252.08    685.13 o
   2   4   7     4811.12     4423.91    106.95 o
   4   4   7     6560.16     6099.47    460.40 o
   6   4   7    52787.57    50202.10   2301.96 o
   8   4   7     3751.75     3866.97     90.50 o
  10   4   7    16622.39    17378.39    337.60 o
  12   4   7     1398.20     1221.71    156.86 o
  14   4   7      113.78      109.66     29.44 o
  16   4   7       64.34       73.47     29.16 o
  18   4   7     2755.60     2655.78     58.89 o
  20   4   7     1822.55     1808.01     84.25 o
  22   4   7     1829.68     1647.49     41.13 o
  24   4   7       23.33      -15.49     26.69 o
 -31   5   7      361.48      326.21     21.65 o
 -29   5   7       84.36      121.86     21.56 o
 -27   5   7       40.17       66.50     85.78 o
 -25   5   7      751.14      849.88     35.81 o
 -23   5   7       82.02       90.95     28.27 o
 -21   5   7      792.21      833.65     30.50 o
 -19   5   7      366.67      478.75     26.81 o
 -17   5   7       21.99      -32.15     32.15 o
 -15   5   7     3761.36     3718.24    148.72 o
 -13   5   7      206.32      211.46     23.64 o
 -11   5   7     1716.54     1050.52    244.03 o
  -9   5   7    17024.10    17125.73   1516.49 o
  -7   5   7      597.53      752.05     58.27 o
  -5   5   7      735.14     1007.11     61.54 o
  -3   5   7      136.86       67.01     23.69 o
  -1   5   7     2513.65     3247.99    285.72 o
   1   5   7    11464.06     3991.08   5803.46 o
   3   5   7      199.92       78.22     53.86 o
   5   5   7      765.67      718.31     89.01 o
   7   5   7    23347.30    23468.86   1488.10 o
   9   5   7     1685.46     1663.16     45.59 o
  11   5   7     4081.10     3854.19     79.58 o
  13   5   7     2632.79     2634.82    168.93 o
  15   5   7      563.61      612.73     36.47 o
  17   5   7      570.69      637.95     36.12 o
  19   5   7     2411.33     2358.82    174.06 o
  21   5   7      810.02      818.48     32.06 o
  23   5   7      284.21      284.85     48.82 o
 -30   6   7       54.59       35.55     24.12 o
 -28   6   7      811.24      753.60     31.39 o
 -26   6   7        7.33      -74.17     74.17 o
 -24   6   7      175.62      155.96     62.54 o
 -22   6   7      537.87      517.06     53.33 o
 -20   6   7     1776.01     1839.13     53.60 o
 -18   6   7        8.55      -30.74     61.63 o
 -16   6   7      366.33      400.89     32.80 o
 -14   6   7       40.68       54.42     32.31 o
 -12   6   7       18.49      -67.09    125.53 o
 -10   6   7     6424.48     5707.55    712.80 o
  -8   6   7     1128.92     1302.93     38.35 o
  -6   6   7     9607.72    10288.10    416.28 o
  -4   6   7      296.10      547.35     28.10 o
  -2   6   7       56.37      -15.11     70.72 o
   0   6   7       31.54       98.55     53.47 o
   2   6   7       91.81       40.44     34.22 o
   4   6   7      805.95      580.32     74.89 o
   6   6   7     5316.62     6082.40    124.29 o
   8   6   7       65.29       44.66     38.26 o
  10   6   7     2591.10     2518.58    120.55 o
  12   6   7        3.89       12.64     39.24 o
  14   6   7        4.13       19.79     35.25 o
  16   6   7      254.35      305.10     44.05 o
  18   6   7       30.15        1.94     34.80 o
  20   6   7      205.98      218.14     23.93 o
  22   6   7      137.15      123.38     33.94 o
 -27   7   7      299.05      303.72     42.72 o
 -25   7   7      682.56      666.44     31.36 o
 -23   7   7        0.79       19.82     29.85 o
 -21   7   7     1124.22     1181.60     40.56 o
 -19   7   7       18.26       62.86     22.54 o
 -17   7   7     1954.99     2082.30     89.70 o
 -15   7   7     2950.78     2946.55    193.00 o
 -13   7   7      389.78      477.96    246.87 o
 -11   7   7     4118.37     3295.11    906.16 o
  -9   7   7     7655.46     7707.43    264.09 o
  -7   7   7      378.02      438.35     26.77 o
  -5   7   7      278.92      355.26     37.93 o
  -3   7   7      377.94      310.39    109.18 o
  -1   7   7       54.80      104.36     29.91 o
   1   7   7      468.54      519.96     40.24 o
   3   7   7     1732.49     1161.32    633.69 o
   5   7   7     5626.46     5854.66    497.56 o
   7   7   7     7877.09     8518.51    993.67 o
   9   7   7      563.96      804.46    108.25 o
  11   7   7      146.15       83.35     86.84 o
  13   7   7        0.82      -11.64     37.27 o
  15   7   7      257.13      326.77     33.08 o
  17   7   7      231.51      261.22     27.67 o
  19   7   7     1119.24     1288.86     34.83 o
  21   7   7      584.83      482.03     91.20 o
 -26   8   7        2.47      -32.28     56.23 o
 -24   8   7       19.77       -3.89     24.38 o
 -22   8   7      515.01      594.36     27.02 o
 -20   8   7       96.28       80.20     25.86 o
 -18   8   7      425.10      490.03     34.11 o
 -16   8   7      369.42      413.19     34.17 o
 -14   8   7        4.45       -9.65     37.66 o
 -12   8   7     6748.17     4511.02   1837.67 o
 -10   8   7      590.65      600.53     47.31 o
  -8   8   7       43.86       17.59     28.22 o
  -6   8   7     6062.02     6558.17    672.56 o
  -4   8   7     1441.12     1470.99    261.88 o
  -2   8   7     2063.83     1947.75    447.32 o
   0   8   7     1593.60     1370.51    138.17 o
   2   8   7      416.61      330.73     36.05 o
   4   8   7      446.09      473.31    320.40 o
   6   8   7      797.30      603.69    106.65 o
   8   8   7        4.22      -18.10     40.38 o
  10   8   7      583.38      470.34    230.04 o
  12   8   7       23.92       85.17     26.74 o
  14   8   7       45.03       46.87    100.37 o
  16   8   7      139.02      112.81     58.15 o
  18   8   7       86.02      155.73     90.75 o
 -23   9   7       38.43       43.41     18.75 o
 -21   9   7        0.42      -17.02     19.91 o
 -19   9   7        1.62      -16.54     62.09 o
 -17   9   7      112.18       82.49     69.20 o
 -15   9   7     1047.27      858.06    492.31 o
 -13   9   7      817.76      813.71    360.61 o
 -11   9   7     2339.55     2448.98     74.16 o
  -9   9   7      516.67      554.55     75.15 o
  -7   9   7      785.47      902.77     87.05 o
  -5   9   7      901.19     1081.27    101.85 o
  -3   9   7       37.37       21.15     25.07 o
  -1   9   7     1444.17     1205.68    196.76 o
   1   9   7      489.53      468.82     85.73 o
   3   9   7      217.01      328.57     33.54 o
   5   9   7      171.17      126.48     49.38 o
   7   9   7     1018.70     1120.31     43.95 o
   9   9   7        0.03     -118.47    118.47 o
  11   9   7       49.72       66.81     24.72 o
  13   9   7       64.99       83.95     21.43 o
  15   9   7      104.62       53.65     70.92 o
 -20  10   7       81.84       47.18     24.78 o
 -18  10   7       52.31       45.03     34.98 o
 -16  10   7      263.14       28.79     31.46 o
 -14  10   7     1339.06      323.45     43.53 o
 -12  10   7     1012.54      968.97     52.48 o
 -10  10   7      151.04      121.06     40.23 o
  -8  10   7        2.62       16.39     33.36 o
  -6  10   7       90.16      134.62     80.54 o
  -4  10   7      117.19      114.55     62.82 o
  -2  10   7      803.21      730.65    259.82 o
   0  10   7       31.91       54.53     58.14 o
   2  10   7      301.13      408.16     34.67 o
   4  10   7     2473.08     2771.19    312.41 o
   6  10   7      113.31       76.79     96.94 o
   8  10   7       64.39       -9.64     59.26 o
  10  10   7      317.13      286.02     30.42 o
  12  10   7      257.21      226.65     36.23 o
 -15  11   7        4.60       19.44     24.97 o
 -13  11   7        2.94       17.35     29.16 o
 -11  11   7        1.04        9.53     28.78 o
  -9  11   7      415.10      266.44     36.43 o
  -7  11   7      305.88      240.27     38.52 o
  -5  11   7      399.76      390.53     79.62 o
  -3  11   7       55.58      -73.55     82.00 o
  -1  11   7      524.20      517.95    109.97 o
   1  11   7       15.30       13.39     35.79 o
   3  11   7       28.01       -4.68     88.26 o
   5  11   7      615.47      719.41     30.16 o
   7  11   7       97.46       -0.16     53.32 o
  -8  12   7        8.50      -26.50     61.38 o
  -6  12   7       51.43       53.38     28.21 o
  -4  12   7       34.20       26.82     39.75 o
  -2  12   7      274.07      155.15     23.68 o
   0  12   7       22.50       43.61     51.18 o
 -34   0   8     1300.77     1186.29     44.69 o
 -32   0   8       35.23      100.08     28.21 o
 -30   0   8      106.17       89.22     36.03 o
 -28   0   8     3167.28     2973.86     95.47 o
 -26   0   8     6008.17     5658.38    181.38 o
 -24   0   8     5802.51     5742.16    175.03 o
 -22   0   8      301.08      320.17     40.62 o
 -20   0   8      100.59      105.62     28.22 o
 -18   0   8      510.11      643.30     26.51 o
 -16   0   8    13283.04    12807.83    234.54 o
 -14   0   8     6580.56     6578.75    174.04 o
 -12   0   8    63893.95    68187.20    644.86 o
 -10   0   8    27830.70    30053.63    392.38 o
  -8   0   8    43028.66    51768.25    485.53 o
  -6   0   8     2480.73     2526.23     80.88 o
  -4   0   8    34053.29    33733.85    372.98 o
  -2   0   8      575.18      496.23     23.28 o
   0   0   8    17824.87    15908.37    270.45 o
   2   0   8    29258.40    30683.41    408.78 o
   4   0   8    55044.46    49669.85    567.97 o
   6   0   8    25857.70    23198.45    420.08 o
   8   0   8      911.46      727.59     37.22 o
  10   0   8       71.22       43.08     28.21 o
  12   0   8     3368.31     3467.66    112.17 o
  14   0   8      147.14      255.28     39.08 o
  16   0   8       57.59      -28.40    118.76 o
  18   0   8      204.93      354.63     42.90 o
  20   0   8     5779.03     6000.50    180.78 o
  22   0   8       25.50      -14.49     32.22 o
  24   0   8       66.47      -53.19     75.30 o
 -33   1   8       53.21       29.27     22.15 o
 -31   1   8       39.84       36.34     28.71 o
 -29   1   8       76.92       70.32     27.43 o
 -27   1   8     2628.50     2759.37     61.38 o
 -25   1   8        2.78       39.09     35.55 o
 -23   1   8     1027.06      974.80     73.38 o
 -21   1   8       44.25      -11.03     48.90 o
 -19   1   8     1242.58     1051.80     25.49 o
 -17   1   8       80.92       91.89     18.49 o
 -15   1   8     2930.53     2942.86     77.35 o
 -13   1   8    15876.61    15979.84    186.82 o
 -11   1   8    16823.36    17497.23    295.68 o
  -9   1   8     3360.80     3094.11    154.94 o
  -7   1   8       41.87      -20.49     51.47 o
  -5   1   8     8518.28     9590.89    210.39 o
  -3   1   8     7284.60     6546.86    137.14 o
  -1   1   8       21.76       49.73     59.19 o
   1   1   8     3050.50     3109.44    114.08 o
   3   1   8     1025.74     1460.86     32.91 o
   5   1   8     9595.69    11820.70    206.64 o
   7   1   8     2675.78     2366.88     67.65 o
   9   1   8     1799.63     1615.91     35.25 o
  11   1   8       15.99       19.26     85.68 o
  13   1   8      103.00       98.67     25.82 o
  15   1   8       60.15      -77.00     77.00 o
  17   1   8     2734.96     2769.28    125.44 o
  19   1   8      374.46      470.45     33.24 o
  21   1   8        1.28      -53.09     98.17 o
  23   1   8      676.67      542.13     28.66 o
  25   1   8       34.54       17.43     23.00 o
 -34   2   8      194.21      208.89     18.26 o
 -32   2   8      124.31       88.22     19.34 o
 -30   2   8      391.07      403.00     43.39 o
 -28   2   8       32.57       12.57     35.99 o
 -26   2   8     1215.11     1071.75     40.76 o
 -24   2   8     7197.26     7037.01    457.57 o
 -22   2   8     2426.15     2334.14     55.63 o
 -20   2   8     1676.79     1565.34     31.65 o
 -18   2   8     6912.70     7028.45    115.65 o
 -16   2   8      647.91      729.92     32.94 o
 -14   2   8     1503.76     1343.12     48.99 o
 -12   2   8    51895.62    55420.68    787.88 o
 -10   2   8    15329.73    12274.94   2361.99 o
  -8   2   8     5259.99     6676.39    134.88 o
  -6   2   8       58.73       55.06     34.32 o
  -4   2   8     6123.74     5036.22     82.54 o
  -2   2   8     1522.16     1410.96     49.52 o
   0   2   8       12.04        5.90     17.82 o
   2   2   8     3122.52     3583.01    138.27 o
   4   2   8    21411.82    20741.22    272.59 o
   6   2   8    21816.39    24923.47    960.45 o
   8   2   8     4067.78     3636.31    155.27 o
  10   2   8     1505.20     1889.01     43.86 o
  12   2   8      728.74      582.94     32.36 o
  14   2   8      140.39      197.78     29.04 o
  16   2   8     1064.80     1188.69     41.68 o
  18   2   8       49.27       39.94     65.86 o
  20   2   8     1599.56     1715.65     96.16 o
  22   2   8      102.85      145.61     22.71 o
  24   2   8      514.62      555.27     25.81 o
 -33   3   8        3.67       -4.29     21.30 o
 -31   3   8      143.19      126.38     22.10 o
 -29   3   8      375.81      306.83     28.03 o
 -27   3   8     6335.88     6398.21    312.71 o
 -25   3   8     1947.14     2099.70    118.07 o
 -23   3   8      888.54      995.75     40.68 o
 -21   3   8     3473.48     3611.41     55.27 o
 -19   3   8     3670.86     3629.75     64.67 o
 -17   3   8     2196.43     1897.65    211.31 o
 -15   3   8     1139.58      997.01     23.15 o
 -13   3   8    14329.73    13632.91    193.88 o
 -11   3   8    12444.55     8204.06   2077.84 o
  -9   3   8    14340.19    12358.23    350.54 o
  -7   3   8      513.06      497.29     27.95 o
  -5   3   8      734.45      759.17     21.76 o
  -3   3   8    12291.93    12062.19   2158.53 o
  -1   3   8     1510.04     1522.27     31.61 o
   1   3   8    14850.45    16582.23    645.32 o
   3   3   8    18752.39    20230.73    375.96 o
   5   3   8    10362.73    11173.07    278.30 o
   7   3   8    10059.53     9439.45    274.57 o
   9   3   8     2051.70     2119.09     44.67 o
  11   3   8     5048.10     5200.49    113.59 o
  13   3   8     3493.24     3213.32    174.28 o
  15   3   8        0.81      -44.41     88.09 o
  17   3   8     1582.91     1558.82     47.60 o
  19   3   8      414.44      488.29     31.81 o
  21   3   8      284.30      388.95     28.43 o
  23   3   8     1813.96     1867.57     81.31 o
 -32   4   8       30.97      -16.59     47.43 o
 -30   4   8      122.72      107.40     21.22 o
 -28   4   8      207.07      252.25     29.27 o
 -26   4   8     1125.58     1040.96     40.69 o
 -24   4   8     1230.99     1374.18     48.10 o
 -22   4   8      401.52      316.70     52.22 o
 -20   4   8     3554.74     3608.95     96.93 o
 -18   4   8     3355.71     2494.40    392.52 o
 -16   4   8        2.08      -60.52     60.52 o
 -14   4   8    10878.94    10554.95    133.62 o
 -12   4   8      285.83      417.42    100.77 o
 -10   4   8     3494.05     3495.51    230.25 o
  -8   4   8       39.14      -38.86     58.44 o
  -6   4   8     4284.17     4548.48     92.45 o
  -4   4   8      489.17      457.65     20.61 o
  -2   4   8     7325.01     4550.84   2270.31 o
   0   4   8     9133.02     9790.68    217.78 o
   2   4   8     2911.12     2837.93    139.45 o
   4   4   8      162.93      154.09     22.11 o
   6   4   8     1466.99     1490.78     36.07 o
   8   4   8     4424.02     4232.85    116.16 o
  10   4   8      338.43      446.94     30.41 o
  12   4   8      398.62      426.10     43.00 o
  14   4   8      306.26      372.04     32.29 o
  16   4   8      164.36      165.87     30.51 o
  18   4   8     1948.83     2089.45     50.72 o
  20   4   8      642.34      660.24     32.52 o
  22   4   8      273.25      331.88     24.24 o
  24   4   8      267.99      316.32     19.83 o
 -31   5   8      288.94      285.43     30.89 o
 -29   5   8      205.61      149.00     23.66 o
 -27   5   8     1908.21     2152.74     48.09 o
 -25   5   8      161.40      202.85     29.11 o
 -23   5   8     3230.59     3178.64     58.42 o
 -21   5   8     1769.50     1927.44     61.96 o
 -19   5   8     3922.93     3323.10    826.42 o
 -17   5   8      427.50      326.60     29.53 o
 -15   5   8      652.44      630.81     61.24 o
 -13   5   8     3471.96     2124.46    796.87 o
 -11   5   8     3420.98     3357.90    368.77 o
  -9   5   8     2742.34     2149.14    105.58 o
  -7   5   8       11.65      -14.20     51.68 o
  -5   5   8     1221.16     1307.09    161.35 o
  -3   5   8    11846.22    13690.63    240.04 o
  -1   5   8       63.73       18.20     39.08 o
   1   5   8     5439.17     5319.84    460.01 o
   3   5   8     5245.74     5646.52    245.78 o
   5   5   8        3.53      -32.56     70.62 o
   7   5   8    12808.51    12833.19    342.13 o
   9   5   8     3820.30     3954.18    259.47 o
  11   5   8    16125.28    15707.37   1249.54 o
  13   5   8       73.14      126.21     28.84 o
  15   5   8      160.67      236.99     28.62 o
  17   5   8      152.37       28.09     94.92 o
  19   5   8       69.24      -93.76     98.65 o
  21   5   8        6.42      -17.99     28.12 o
  23   5   8      982.63      893.89     43.24 o
 -30   6   8       39.97       64.47     25.45 o
 -28   6   8      368.07      315.49     28.51 o
 -26   6   8     1448.06     1521.85     41.78 o
 -24   6   8        9.22       15.94     56.89 o
 -22   6   8      103.42      166.04     23.24 o
 -20   6   8      848.45      715.07    163.63 o
 -18   6   8     2887.05     2920.55    113.03 o
 -16   6   8     1089.94     1066.44     39.79 o
 -14   6   8     7105.99     2749.16   3298.41 o
 -12   6   8     2203.01     1863.44    227.10 o
 -10   6   8    15938.02    16905.74    292.74 o
  -8   6   8     2910.76     2929.70    133.00 o
  -6   6   8      303.66      415.47     39.95 o
  -4   6   8       88.06       23.70     77.01 o
  -2   6   8     1902.77     1443.91    186.31 o
   0   6   8      559.40      511.49    224.33 o
   2   6   8    11179.33    12632.21    237.35 o
   4   6   8      734.79      963.90     38.92 o
   6   6   8     7216.01     7200.52    166.41 o
   8   6   8     3445.37     3734.99     83.15 o
  10   6   8      437.06      356.86     33.50 o
  12   6   8      129.08      145.04     31.48 o
  14   6   8       63.91       89.57     27.95 o
  16   6   8      817.30      847.68     36.92 o
  18   6   8      822.81      970.23     34.61 o
  20   6   8       33.10      -37.36     64.09 o
 -27   7   8      226.20      281.46     49.58 o
 -25   7   8        3.82      -14.06     28.00 o
 -23   7   8        2.03        9.41     31.57 o
 -21   7   8      519.35      612.43    146.25 o
 -19   7   8      398.18      434.83     34.54 o
 -17   7   8     2799.56     3196.91    155.76 o
 -15   7   8     2125.50     2059.21   1173.10 o
 -13   7   8        2.89       29.27     40.06 o
 -11   7   8     1520.05     1480.54     74.72 o
  -9   7   8       18.31       39.08     28.58 o
  -7   7   8       83.15       50.87     36.73 o
  -5   7   8      544.03      717.39     95.85 o
  -3   7   8     1352.80     1442.79    274.66 o
  -1   7   8     1021.60      770.87    353.46 o
   1   7   8      635.82      714.82    361.21 o
   3   7   8      960.96      781.75     71.28 o
   5   7   8     1242.22     1404.53    148.71 o
   7   7   8     1402.92     1579.79     66.83 o
   9   7   8       27.90      -19.03     38.60 o
  11   7   8        2.48      -60.60     79.54 o
  13   7   8       77.89      199.99     28.84 o
  15   7   8      199.82      211.72     26.24 o
  17   7   8      944.20     1029.58     34.01 o
  19   7   8      686.59      656.54    354.91 o
 -26   8   8      623.94      649.75     26.65 o
 -24   8   8        3.82       35.08     18.60 o
 -22   8   8      263.86      223.50     70.78 o
 -20   8   8        2.57      -69.48     69.48 o
 -18   8   8      606.10      668.62     36.21 o
 -16   8   8     1064.84     1231.65    633.16 o
 -14   8   8      479.76      425.82    153.25 o
 -12   8   8      172.34      104.89     64.82 o
 -10   8   8     4095.25     4433.56    166.17 o
  -8   8   8       37.66       11.11     46.41 o
  -6   8   8     1529.70     1486.65    161.95 o
  -4   8   8        8.78       26.94     31.36 o
  -2   8   8      772.15      848.67    150.15 o
   0   8   8      413.02       39.18     95.74 o
   2   8   8      858.44      724.47    349.85 o
   4   8   8      936.52      886.83     92.74 o
   6   8   8     3036.09     3743.39     80.72 o
   8   8   8       17.78       13.81     80.38 o
  10   8   8      423.01      474.46     46.34 o
  12   8   8      351.41      282.27     49.30 o
  14   8   8        2.59      -43.31     61.29 o
  16   8   8       28.13       66.25     20.28 o
  18   8   8      101.16       51.33     67.97 o
 -23   9   8        4.50      -35.03     39.04 o
 -21   9   8      495.42      486.55     43.30 o
 -19   9   8       38.29       61.42     55.47 o
 -17   9   8      487.17      401.39    288.00 o
 -15   9   8      862.62      784.83    346.80 o
 -13   9   8      561.84      597.98     73.34 o
 -11   9   8     6811.79     7624.82    199.23 o
  -9   9   8      138.17      200.74     54.74 o
  -7   9   8      904.06      929.66    109.92 o
  -5   9   8        2.23      -34.15    113.68 o
  -3   9   8       27.55      -93.53     93.53 o
  -1   9   8     1099.45     1192.24    226.46 o
   1   9   8        4.37       36.28     92.22 o
   3   9   8      513.17       -2.73    113.52 o
   5   9   8     4193.45     4730.20    101.36 o
   7   9   8      205.44       49.71     64.64 o
   9   9   8       87.77       79.86     27.38 o
  11   9   8      181.75      166.94     25.47 o
  13   9   8       11.85       23.27     24.61 o
  15   9   8       80.85      153.97     46.33 o
 -20  10   8        5.53       12.30     22.69 o
 -18  10   8       19.39      -19.62     26.71 o
 -16  10   8        1.19      -54.33     85.02 o
 -14  10   8       22.88       45.37     31.45 o
 -12  10   8        4.52       15.25     35.07 o
 -10  10   8        4.67        0.00     86.73 o
  -8  10   8       73.07      139.41     75.49 o
  -6  10   8      479.87      545.91    191.59 o
  -4  10   8        1.54      -18.45     92.08 o
  -2  10   8      364.93      352.84     55.59 o
   0  10   8      236.80      326.75     53.58 o
   2  10   8       71.53      -40.30     88.89 o
   4  10   8      192.98       99.13     64.35 o
   6  10   8      106.42      120.45     80.36 o
   8  10   8      176.73      202.70     25.89 o
  10  10   8       46.13       13.98     27.04 o
  12  10   8        2.19        1.23     53.09 o
 -15  11   8        4.48       29.55     64.43 o
 -13  11   8       23.45       42.51     29.36 o
 -11  11   8      525.58      392.00     36.43 o
  -9  11   8      554.92      462.02     38.72 o
  -7  11   8        4.65       60.55     33.26 o
  -5  11   8      352.79      350.71     80.48 o
  -3  11   8       39.04      -78.28     78.28 o
  -1  11   8       24.46       15.05     74.97 o
   1  11   8      300.05      213.93     91.15 o
   3  11   8      650.13      606.16    326.25 o
   5  11   8      818.22      258.70    115.65 o
   7  11   8       32.68      -40.96     52.38 o
 -33   1   9       70.33       90.49     39.94 o
 -31   1   9      142.23       85.89     35.37 o
 -29   1   9     3301.34     3135.55     70.95 o
 -27   1   9       50.18       75.04     36.44 o
 -25   1   9     2983.61     2854.04     59.33 o
 -23   1   9     8883.38     9075.80    184.93 o
 -21   1   9     9484.30     9091.88    142.34 o
 -19   1   9    16016.46    15999.83    211.15 o
 -17   1   9     1180.04     1284.63     55.85 o
 -15   1   9     2095.33     2205.44    104.52 o
 -13   1   9     5672.31     4600.74     93.37 o
 -11   1   9    58143.52    47431.66  15607.63 o
  -9   1   9    23828.81    25790.22    664.48 o
  -7   1   9     3995.00     3588.23     71.78 o
  -5   1   9     8519.14     8104.84    178.07 o
  -3   1   9     1600.37     1550.80     30.88 o
  -1   1   9      137.01      440.38     17.39 o
   1   1   9    21661.11    20598.44    434.65 o
   3   1   9    18145.40    19588.95    258.88 o
   5   1   9    17657.46    18638.11    400.50 o
   7   1   9    10020.77    11529.31    235.11 o
   9   1   9     5025.52     5250.93    103.04 o
  11   1   9     2728.37     2911.34     65.80 o
  13   1   9     2267.53     2185.99     50.95 o
  15   1   9    10790.63    11187.08    650.89 o
  17   1   9      293.01      453.46     39.85 o
  19   1   9       39.35      -27.26     67.74 o
  21   1   9     3674.87     3770.73    262.52 o
  23   1   9      424.15      336.89     86.97 o
 -34   2   9        5.50      -37.01     40.41 o
 -32   2   9       31.76       51.19     26.12 o
 -30   2   9       35.86      -72.45    125.81 o
 -28   2   9      806.86      919.32     39.51 o
 -26   2   9     2830.75     2921.07     60.18 o
 -24   2   9     1737.76     1963.89     64.46 o
 -22   2   9      140.33      135.00     22.12 o
 -20   2   9     1548.50     1740.64     69.41 o
 -18   2   9      318.92      292.09     19.37 o
 -16   2   9      726.72      867.60     22.39 o
 -14   2   9    11522.23     9177.59   1099.78 o
 -12   2   9     8583.96     2121.72   3622.49 o
 -10   2   9    33400.70    37018.50   1859.64 o
  -8   2   9      546.23      656.09     23.66 o
  -6   2   9     5153.27     5462.84     89.84 o
  -4   2   9     2730.32     2810.47    114.08 o
  -2   2   9     2836.74     2784.87     61.07 o
   0   2   9      512.20      726.84     20.91 o
   2   2   9    14930.77    15898.23    234.69 o
   4   2   9    11133.66     9502.03    230.01 o
   6   2   9     7835.68     6510.23    125.76 o
   8   2   9     1766.62     1959.41    101.84 o
  10   2   9      893.89      714.67     32.51 o
  12   2   9     2694.78     2787.16     63.66 o
  14   2   9      395.76      295.41     35.09 o
  16   2   9       31.72       37.63     44.23 o
  18   2   9     3771.52     3925.78     83.23 o
  20   2   9       33.68       27.99     34.21 o
  22   2   9        1.40       21.35     26.04 o
  24   2   9      135.34      119.36     23.17 o
 -33   3   9       14.01        7.54     73.10 o
 -31   3   9      422.13      375.53     53.88 o
 -29   3   9     2023.08     2104.52     48.28 o
 -27   3   9      656.57      670.35     38.78 o
 -25   3   9      327.12      290.51     33.64 o
 -23   3   9    10114.26    10692.06    166.45 o
 -21   3   9     3894.58     3960.95    155.15 o
 -19   3   9     1526.59     1332.94    229.11 o
 -17   3   9      248.23      282.27     18.95 o
 -15   3   9      177.78      247.69     17.97 o
 -13   3   9     2068.06     1505.27    530.10 o
 -11   3   9      869.69      838.21     56.59 o
  -9   3   9      353.24      480.91     94.89 o
  -7   3   9    13595.50    12890.52    203.41 o
  -5   3   9    10146.20    10593.07    187.85 o
  -3   3   9     6522.87     7061.65    108.30 o
  -1   3   9    11234.42    11498.26    198.70 o
   1   3   9     1410.64      937.26     50.34 o
   3   3   9       66.56      234.44     27.93 o
   5   3   9     2793.05     2823.35    128.78 o
   7   3   9      113.62        1.20     49.09 o
   9   3   9      634.47      597.97     30.24 o
  11   3   9      846.40      926.03     37.90 o
  13   3   9     1163.93     1091.05    111.76 o
  15   3   9     1211.80     1270.00     42.78 o
  17   3   9      205.63      186.15     29.78 o
  19   3   9     1003.39     1151.92     39.47 o
  21   3   9      388.13      418.01     27.41 o
  23   3   9      305.11      292.70     21.64 o
 -32   4   9       12.89      -13.97     48.22 o
 -30   4   9       30.46       46.06     25.27 o
 -28   4   9       55.08      124.93     48.61 o
 -26   4   9     3603.75     4051.15    193.14 o
 -24   4   9      121.29      111.24     23.33 o
 -22   4   9     1067.30      966.75     46.54 o
 -20   4   9      380.49      339.84     64.41 o
 -18   4   9      513.76      588.15     43.30 o
 -16   4   9     1036.63     1140.60     28.42 o
 -14   4   9    11755.22     4975.19   4787.79 o
 -12   4   9    16914.96    11306.42   2415.31 o
 -10   4   9    44883.09    46924.78   2442.42 o
  -8   4   9      774.76      851.88     47.42 o
  -6   4   9     1549.83     1497.50     30.66 o
  -4   4   9     6255.17     6023.86    674.58 o
  -2   4   9     9843.92    10419.73    202.78 o
   0   4   9        7.75      -31.19     54.42 o
   2   4   9    11006.79     9695.82    684.01 o
   4   4   9    10032.94     9830.51    500.39 o
   6   4   9     1689.07     2037.44     63.90 o
   8   4   9     2468.25     2893.32     60.62 o
  10   4   9     2874.90     3238.85    133.60 o
  12   4   9       27.01       22.32     79.39 o
  14   4   9       34.20       25.87     46.89 o
  16   4   9     2142.18     2128.33     52.09 o
  18   4   9     1378.59     1425.95    175.85 o
  20   4   9      367.69      424.31     36.52 o
  22   4   9       50.08       43.60     51.38 o
 -31   5   9      144.25      100.83     19.78 o
 -29   5   9        3.44        6.29     28.40 o
 -27   5   9     2982.03     2966.05     61.85 o
 -25   5   9     3083.45     2947.36     83.35 o
 -23   5   9      122.13       65.66     23.62 o
 -21   5   9      902.55      858.12    194.52 o
 -19   5   9      549.58      573.80     35.75 o
 -17   5   9       60.75      117.95     51.66 o
 -15   5   9     1181.08     1141.14    292.44 o
 -13   5   9     1235.76     1259.69    135.59 o
 -11   5   9     7081.65     5057.88   1524.38 o
  -9   5   9      717.64      626.34     45.60 o
  -7   5   9      754.67      989.39     90.35 o
  -5   5   9      202.99      259.97     38.42 o
  -3   5   9     1708.90     1401.12    322.90 o
  -1   5   9       88.82      -15.99     40.32 o
   1   5   9     9570.90    10988.23    881.59 o
   3   5   9      634.98      668.55     49.03 o
   5   5   9     4300.00     4782.91    177.65 o
   7   5   9     2738.98     2660.48     57.06 o
   9   5   9     6549.30     6805.28    533.34 o
  11   5   9      801.48      990.36     77.37 o
  13   5   9      148.76       89.08     59.20 o
  15   5   9     1900.44     1728.66     55.78 o
  17   5   9     1244.31     1395.34     50.21 o
  19   5   9      632.91      552.14     82.61 o
  21   5   9       15.33       -2.86     51.20 o
 -30   6   9      245.54      215.71     19.77 o
 -28   6   9       12.54      -59.49     59.49 o
 -26   6   9     1789.56     1917.48     59.83 o
 -24   6   9     1063.23     1063.71     32.08 o
 -22   6   9      542.46      425.29    145.69 o
 -20   6   9      565.57      673.87     62.18 o
 -18   6   9      512.47      600.62     36.29 o
 -16   6   9       13.03      -44.04     68.24 o
 -14   6   9      424.22      523.00     71.28 o
 -12   6   9     2003.49     2271.02    106.13 o
 -10   6   9     1496.55     1331.70    273.36 o
  -8   6   9     3715.03     3895.10    500.71 o
  -6   6   9        3.06       -4.16     36.62 o
  -4   6   9     3512.62     2856.09    182.47 o
  -2   6   9     2722.50     1864.72    691.55 o
   0   6   9     1517.27     1559.46     73.05 o
   2   6   9     2100.84     2026.97     61.82 o
   4   6   9      355.86      256.04     32.79 o
   6   6   9      161.15        6.45     95.87 o
   8   6   9      747.87     1050.02     83.28 o
  10   6   9       34.73      -18.81     88.79 o
  12   6   9     1085.12     1056.99     42.56 o
  14   6   9     1288.80     1374.96     44.25 o
  16   6   9      131.03      150.29     25.01 o
  18   6   9      645.71      494.49    191.35 o
  20   6   9       17.42        2.24     24.10 o
 -27   7   9     1457.70     1545.59     49.21 o
 -25   7   9      998.98     1043.15     29.00 o
 -23   7   9       32.00       52.30     23.32 o
 -21   7   9       33.36       67.82     26.26 o
 -19   7   9     1408.17     1406.73     46.04 o
 -17   7   9      438.55      351.93    236.96 o
 -15   7   9     2130.07     1787.41    709.04 o
 -13   7   9     3219.94     3552.79    138.80 o
 -11   7   9     3008.27     3324.39    137.78 o
  -9   7   9     8868.89     6387.59   2808.38 o
  -7   7   9       31.88      -57.35     86.15 o
  -5   7   9     1169.41     1231.28    205.49 o
  -3   7   9        6.32       22.51     82.83 o
  -1   7   9     1604.39     1228.40    486.72 o
   1   7   9     5526.21     6133.94    276.28 o
   3   7   9     1674.10     1778.22    298.71 o
   5   7   9     1199.63     1082.96     49.44 o
   7   7   9     4524.78     4303.01    173.70 o
   9   7   9      314.23      422.31    239.31 o
  11   7   9       73.24       82.59     65.20 o
  13   7   9       33.82        8.00     37.53 o
  15   7   9      434.37      425.83     28.05 o
  17   7   9     1045.50     1137.65    571.82 o
  19   7   9      683.04      661.47     78.24 o
 -26   8   9       52.30       66.49     33.69 o
 -24   8   9     1454.53     1328.20    355.17 o
 -22   8   9       12.45      -34.82     60.28 o
 -20   8   9      332.50      462.77     32.84 o
 -18   8   9        0.06        6.73     59.95 o
 -16   8   9      565.25      561.32    266.18 o
 -14   8   9     1574.87     1711.05    130.91 o
 -12   8   9        6.14      -71.08     71.08 o
 -10   8   9      371.30      338.35     40.38 o
  -8   8   9     2403.31     2398.66    638.35 o
  -6   8   9      477.68      424.79     36.54 o
  -4   8   9     4736.85     4945.55    970.69 o
  -2   8   9       70.22      -98.17     98.17 o
   0   8   9     2610.01     2069.84   1056.35 o
   2   8   9       23.19      -21.22    157.55 o
   4   8   9      218.15      334.06     33.85 o
   6   8   9      520.15      571.58     36.56 o
   8   8   9      474.08      684.78     39.09 o
  10   8   9       20.64      -19.14     80.20 o
  12   8   9      322.09      246.53     36.99 o
  14   8   9      161.67      205.05     23.16 o
  16   8   9      216.75      230.86    112.22 o
 -23   9   9       88.58       28.37     51.19 o
 -21   9   9       87.11      113.62     21.58 o
 -19   9   9      117.00       45.08     65.96 o
 -17   9   9      778.28      569.77    267.88 o
 -15   9   9      741.49      723.70     37.02 o
 -13   9   9      543.03      560.39     36.39 o
 -11   9   9      303.58      351.19     33.36 o
  -9   9   9      417.80      511.82     40.67 o
  -7   9   9        3.29       -7.16     52.23 o
  -5   9   9      198.10      233.25     32.26 o
  -3   9   9      812.76     1018.36    281.71 o
  -1   9   9      119.64       65.11    185.78 o
   1   9   9       27.55       43.17     48.11 o
   3   9   9        4.07      -93.92     93.92 o
   5   9   9      256.54      234.12     56.25 o
   7   9   9      811.78      853.56    145.11 o
   9   9   9        4.60       25.46     31.36 o
  11   9   9      105.88       93.94     47.09 o
  13   9   9       21.00       -4.48     26.41 o
 -20  10   9      132.27      221.57    168.16 o
 -18  10   9        0.32      -64.70     64.70 o
 -16  10   9      174.69      137.66     33.56 o
 -14  10   9      698.28      725.38     47.51 o
 -12  10   9      329.31       11.82    108.12 o
 -10  10   9      116.45       38.96     70.06 o
  -8  10   9     1061.26     1196.01    315.40 o
  -6  10   9        1.31       -2.65     42.53 o
  -4  10   9     1081.66     1162.99    334.78 o
  -2  10   9        2.20      -91.26     91.67 o
   0  10   9     1125.56      753.67    398.56 o
   2  10   9       22.27       49.44     32.25 o
   4  10   9       88.00       70.79     95.03 o
   6  10   9      615.81      587.05     47.03 o
   8  10   9       19.99       20.64     27.16 o
  10  10   9       17.24       35.75     18.71 o
 -15  11   9        0.72      -28.59     61.57 o
 -13  11   9       33.96       16.20     27.83 o
 -11  11   9      650.64      524.87     37.01 o
  -9  11   9       35.74       -7.64     62.27 o
  -7  11   9       74.29       63.95     25.12 o
  -5  11   9      272.34      274.45     69.22 o
  -3  11   9       68.16      137.78     82.55 o
  -1  11   9        0.07      -35.18     35.18 o
   1  11   9        0.02       -6.88     30.49 o
   3  11   9      790.41      563.71    237.12 o
   5  11   9       36.62       34.47     20.20 o
 -34   0  10        4.77       -7.24     55.66 o
 -32   0  10       19.91      -19.25     27.83 o
 -30   0  10     2305.82     2302.52     72.25 o
 -28   0  10     4194.98     4307.09    119.72 o
 -26   0  10     5620.27     5646.47    154.44 o
 -24   0  10     2651.79     2913.50     80.31 o
 -22   0  10        2.67      -33.53     33.53 o
 -20   0  10       45.65       24.31     30.04 o
 -18   0  10      381.71      454.07     44.63 o
 -16   0  10      979.18      883.60     37.22 o
 -14   0  10    40450.96    44250.89    589.22 o
 -12   0  10    97738.26    91671.01    813.93 o
 -10   0  10     2052.47     2378.68     79.77 o
  -8   0  10     8537.69     9868.22    234.34 o
  -6   0  10    31318.03    36239.80    445.11 o
  -4   0  10       37.70       48.42     20.21 o
  -2   0  10       74.55      -32.60     63.67 o
   0   0  10     6540.82     7207.55    214.85 o
   2   0  10      626.16      799.67     32.82 o
   4   0  10    24121.53    28302.90    482.15 o
   6   0  10      321.68      422.22     32.23 o
   8   0  10     2253.18     2769.98     79.53 o
  10   0  10    11021.64    11765.96    277.64 o
  12   0  10     5744.88     5517.93    172.54 o
  14   0  10       76.12      184.34     43.27 o
  16   0  10     1145.13     1153.62     62.22 o
  18   0  10       85.21      120.29     36.98 o
  20   0  10       24.32     -100.46    100.46 o
  22   0  10       67.92      114.19     30.12 o
 -33   1  10       13.81      -78.44     78.44 o
 -31   1  10       33.37       32.90     25.73 o
 -29   1  10      305.62      419.75     31.05 o
 -27   1  10     1394.03     1451.57     64.72 o
 -25   1  10      125.62      145.46     90.75 o
 -23   1  10       37.43       60.25     35.54 o
 -21   1  10       41.56        6.95     23.70 o
 -19   1  10     6663.29     5805.36    622.82 o
 -17   1  10      177.92      113.42     38.65 o
 -15   1  10    10154.46    10276.34    210.06 o
 -13   1  10      327.64      315.63    121.20 o
 -11   1  10     6230.11     5655.14     99.03 o
  -9   1  10    17415.35    18217.81    537.56 o
  -7   1  10      371.25      503.20     18.19 o
  -5   1  10     4707.67     6057.30    168.57 o
  -3   1  10     2336.61     2451.34     52.57 o
  -1   1  10      972.20     1001.22     22.88 o
   1   1  10      188.41       -4.27     46.91 o
   3   1  10    13147.97    12070.90    219.42 o
   5   1  10     3532.19     3300.96    139.37 o
   7   1  10      382.32      430.17     25.73 o
   9   1  10        0.69       35.32     33.26 o
  11   1  10      212.13      341.22     30.06 o
  13   1  10       39.87      124.26     29.25 o
  15   1  10        4.25      -44.03     83.12 o
  17   1  10       69.03      -21.17     84.80 o
  19   1  10       22.76       -6.08     64.07 o
  21   1  10       56.27       24.32     94.27 o
  23   1  10       65.83       23.37     25.83 o
 -34   2  10      234.64      216.50     41.47 o
 -32   2  10      476.57      470.27     26.28 o
 -30   2  10      363.19      338.93     28.64 o
 -28   2  10     3437.15     3785.91     76.95 o
 -26   2  10      130.60       -6.44     87.55 o
 -24   2  10      112.13      115.36     23.05 o
 -22   2  10      620.36      687.20     45.57 o
 -20   2  10     1502.97     1536.64    158.92 o
 -18   2  10      350.07      300.16     27.15 o
 -16   2  10     1567.28     1372.67    139.77 o
 -14   2  10      213.54      187.52    119.36 o
 -12   2  10    65866.99    70783.13   3682.60 o
 -10   2  10     1886.39     2008.31     37.65 o
  -8   2  10      281.50      313.52     34.23 o
  -6   2  10     8474.41     9357.74    169.79 o
  -4   2  10      406.19      309.00     18.27 o
  -2   2  10      675.83      516.54     41.41 o
   0   2  10       10.43      -70.72     70.72 o
   2   2  10     9018.60     9434.82    194.29 o
   4   2  10     6339.57     6374.47    134.62 o
   6   2  10     1142.73     1269.03     33.07 o
   8   2  10        8.10      -73.70     73.70 o
  10   2  10    10861.97     9830.18   1292.22 o
  12   2  10     3189.71     3367.10    221.28 o
  14   2  10        7.32      -59.60     76.02 o
  16   2  10      426.55      362.96     33.37 o
  18   2  10       99.05       75.88     27.02 o
  20   2  10       18.61       34.91     40.41 o
  22   2  10      192.93      170.87     19.22 o
 -33   3  10       49.67       63.94     17.85 o
 -31   3  10     1208.70     1264.65     36.25 o
 -29   3  10     1312.80     1361.45     42.21 o
 -27   3  10     5060.81     5766.39    117.37 o
 -25   3  10     4393.70     4578.36     97.57 o
 -23   3  10     3015.16     3005.97     50.51 o
 -21   3  10     2938.43     2434.10    601.11 o
 -19   3  10     3718.34     4050.28     71.66 o
 -17   3  10       18.68       72.76     16.94 o
 -15   3  10    12155.11     3935.30   3223.03 o
 -13   3  10     5312.36     5635.52    562.03 o
 -11   3  10    16323.60    16434.91    683.66 o
  -9   3  10    15903.65    13527.27   1786.46 o
  -7   3  10     1381.09     1359.33     38.49 o
  -5   3  10     1654.81     1906.76     40.74 o
  -3   3  10        3.22       20.26     25.45 o
  -1   3  10     1854.01     1722.68    141.36 o
   1   3  10     4170.23     4020.32     79.26 o
   3   3  10    17007.57    18133.56    809.32 o
   5   3  10     3236.31     3479.06     68.63 o
   7   3  10     8618.02     9586.50    173.56 o
   9   3  10     5362.38     5309.34    173.83 o
  11   3  10     1611.08     1580.61    305.28 o
  13   3  10     1665.99     1863.79     49.56 o
  15   3  10     1452.81     1514.87     46.22 o
  17   3  10      511.11      517.65     34.39 o
  19   3  10      216.20      298.12     27.52 o
  21   3  10      119.87       68.79     35.37 o
 -32   4  10      237.05      271.02     21.97 o
 -30   4  10       14.58      -34.50     34.50 o
 -28   4  10       24.97       23.75     34.20 o
 -26   4  10      601.36      809.08     54.88 o
 -24   4  10       28.62       33.70     25.38 o
 -22   4  10      267.42      276.23     67.00 o
 -20   4  10      429.19      385.55     44.34 o
 -18   4  10      669.36      608.69     26.96 o
 -16   4  10     3648.16     3214.66   1161.22 o
 -14   4  10       35.17       21.46     59.73 o
 -12   4  10      116.23       65.57     29.36 o
 -10   4  10    11047.49    11662.78    512.22 o
  -8   4  10      550.55      616.46    121.90 o
  -6   4  10     3506.89     3315.30    202.41 o
  -4   4  10      188.96      219.05     26.41 o
  -2   4  10      189.23      177.60     19.67 o
   0   4  10     2025.76     1830.13     46.26 o
   2   4  10      124.94       44.54     59.86 o
   4   4  10       64.58       20.43     74.31 o
   6   4  10     4313.48     4577.53    102.56 o
   8   4  10       83.32       16.73     62.91 o
  10   4  10      527.61      504.64     35.57 o
  12   4  10     1907.82     1802.48    349.79 o
  14   4  10      247.20      314.17     30.81 o
  16   4  10      233.59      294.04     38.99 o
  18   4  10      416.34      476.91     62.55 o
  20   4  10       87.18       37.28     32.12 o
  22   4  10       32.44       29.39     36.60 o
 -31   5  10     1503.17     1359.12     84.63 o
 -29   5  10       20.27       -5.61     21.76 o
 -27   5  10     1696.43     2003.21     39.17 o
 -25   5  10     4426.33     4829.96     83.31 o
 -23   5  10      173.47      150.97     79.95 o
 -21   5  10     1085.22     1058.47    126.92 o
 -19   5  10     2015.41     2304.64     55.41 o
 -17   5  10        0.65       19.94     54.77 o
 -15   5  10     2940.80     2748.89    392.07 o
 -13   5  10     1272.45     1231.82    320.01 o
 -11   5  10     5842.48     6102.31    364.04 o
  -9   5  10     5723.50     5860.65    321.59 o
  -7   5  10     1367.77     1019.24    253.41 o
  -5   5  10       49.63       54.43     24.66 o
  -3   5  10      638.00      659.76     27.69 o
  -1   5  10      410.45      606.63     32.23 o
   1   5  10     3928.92     4609.63    407.10 o
   3   5  10      193.23      121.40     25.68 o
   5   5  10     3383.11     3268.80     84.31 o
   7   5  10     2219.07     2685.14     57.79 o
   9   5  10     5378.20     5722.83    247.53 o
  11   5  10      264.84      255.90     31.62 o
  13   5  10       55.09       51.47     29.16 o
  15   5  10       87.87      -23.98     33.53 o
  17   5  10        1.13       13.78     81.78 o
  19   5  10        0.24       -9.70     37.17 o
  21   5  10      308.28      289.86     20.49 o
 -30   6  10       14.91      -17.98     50.14 o
 -28   6  10      701.65      843.72     33.24 o
 -26   6  10      638.46      869.42     28.51 o
 -24   6  10      111.27      106.95     66.55 o
 -22   6  10      827.90      995.48    104.08 o
 -20   6  10     1524.46     1559.64     47.10 o
 -18   6  10     2829.11     2396.46   1378.97 o
 -16   6  10     7967.69     7125.71   1277.46 o
 -14   6  10     1836.09     2031.31     78.43 o
 -12   6  10     1657.68     1812.50    489.39 o
 -10   6  10    15587.04    16734.68   1083.49 o
  -8   6  10      249.59      316.95     34.23 o
  -6   6  10      280.33       84.42     24.42 o
  -4   6  10      217.06      279.50     70.17 o
  -2   6  10      818.46      917.66     70.50 o
   0   6  10      365.95      403.10     33.37 o
   2   6  10     2133.33     1872.23     57.14 o
   4   6  10     2086.77     1924.86     49.41 o
   6   6  10     1045.87     1030.89     95.23 o
   8   6  10      984.15     1112.05     43.21 o
  10   6  10       45.75       -6.77     64.91 o
  12   6  10      582.15      802.70     41.77 o
  14   6  10      321.29      319.49     68.55 o
  16   6  10       31.41      -36.69     49.56 o
  18   6  10      486.58      446.41     44.25 o
 -29   7  10      537.93      626.12     27.28 o
 -27   7  10       51.33       35.19     57.53 o
 -25   7  10        1.49      -26.46     64.17 o
 -23   7  10      178.75      208.16     69.21 o
 -21   7  10     1298.63     1454.15     44.48 o
 -19   7  10      784.53      -12.38     37.90 o
 -17   7  10      984.89     1077.27    403.43 o
 -15   7  10      171.96      219.78     54.01 o
 -13   7  10     2172.46     2473.13     91.60 o
 -11   7  10       12.99      -38.50     69.05 o
  -9   7  10     2560.66     2563.44    233.07 o
  -7   7  10     2848.37     3005.15    448.70 o
  -5   7  10      996.85      880.01    354.40 o
  -3   7  10      258.86       73.02     60.35 o
  -1   7  10       16.82      -67.53     91.22 o
   1   7  10     1611.45     1906.70    254.96 o
   3   7  10      238.36      389.55     35.95 o
   5   7  10        0.13       -4.79     41.68 o
   7   7  10      730.70      692.92     38.45 o
   9   7  10      626.88      711.61     35.82 o
  11   7  10     1339.10     1112.12     41.57 o
  13   7  10     1169.78     1231.41     40.90 o
  15   7  10       40.77      -21.79     65.13 o
  17   7  10      450.61      385.50     33.95 o
 -26   8  10      544.21      611.40    176.91 o
 -24   8  10      293.77      316.19     26.03 o
 -22   8  10       13.84       22.08     67.91 o
 -20   8  10        6.20        6.27     68.76 o
 -18   8  10     1025.72      953.29    372.54 o
 -16   8  10      508.37      552.80     36.41 o
 -14   8  10      616.95      683.32     30.84 o
 -12   8  10      966.14     1078.77     35.58 o
 -10   8  10      777.50      659.44    198.87 o
  -8   8  10        1.77      -43.91     43.91 o
  -6   8  10      168.52      -22.76    100.15 o
  -4   8  10      172.48      -52.87    110.20 o
  -2   8  10       65.16      106.41    100.56 o
   0   8  10      159.26      201.76     33.49 o
   2   8  10     1215.22     1250.84     92.20 o
   4   8  10        0.85       22.25     34.80 o
   6   8  10      322.21      322.42     56.54 o
   8   8  10       55.37       36.17     28.44 o
  10   8  10      258.88      248.94     28.52 o
  12   8  10       40.46       -2.23     69.00 o
  14   8  10       21.18      -22.54     58.37 o
  16   8  10      109.16       98.76     25.74 o
 -23   9  10       89.77      126.59     19.92 o
 -21   9  10        8.41      -22.68     24.93 o
 -19   9  10       92.02      -42.11     78.93 o
 -17   9  10       20.60       43.29     30.53 o
 -15   9  10        9.73      -27.29     82.02 o
 -13   9  10     2781.36     3050.11    155.12 o
 -11   9  10      672.97      759.17     60.46 o
  -9   9  10       12.47       -6.32     33.25 o
  -7   9  10      298.77      419.40    318.73 o
  -5   9  10       33.64       46.39     54.71 o
  -3   9  10      168.14      100.59     52.14 o
  -1   9  10       75.38      -98.46     98.46 o
   1   9  10      900.49      988.74     74.04 o
   3   9  10     2654.25     3208.84    331.77 o
   5   9  10       53.95       93.16     44.99 o
   7   9  10        1.82       77.97     31.10 o
   9   9  10     1112.07     1230.76     86.57 o
  11   9  10       72.42      146.51     36.22 o
  13   9  10       63.51       29.76     79.02 o
 -20  10  10      112.66       30.12     25.74 o
 -18  10  10      603.29      573.34     45.50 o
 -16  10  10        7.86      -29.55     85.21 o
 -14  10  10       58.44       10.68     87.12 o
 -12  10  10      114.95      142.35     39.94 o
 -10  10  10        1.47       31.21     43.84 o
  -8  10  10      150.20      194.17     62.82 o
  -6  10  10       39.69        1.19     66.05 o
  -4  10  10      267.34      294.53     81.61 o
  -2  10  10      156.26       77.54     51.86 o
   0  10  10       18.87      102.34     58.14 o
   2  10  10       37.51       68.28     24.28 o
   4  10  10       70.78       93.36     25.83 o
   6  10  10       29.62      -19.51     66.00 o
   8  10  10        1.13       55.76     73.29 o
 -15  11  10        2.10      -63.29     63.29 o
 -13  11  10      756.78      543.31     38.93 o
 -11  11  10      210.75      181.87     54.25 o
  -9  11  10        6.21       31.21     40.60 o
  -7  11  10      111.00      137.43     62.15 o
  -5  11  10       81.72       54.87     29.74 o
  -3  11  10       18.18      -35.65     35.65 o
  -1  11  10        3.95       28.81     85.97 o
   1  11  10       28.93      -25.84    144.97 o
   3  11  10      557.21      732.16     70.40 o
 -33   1  11       65.57       55.95     18.47 o
 -31   1  11        1.02      -22.57     29.58 o
 -29   1  11     4894.50     4989.89    101.33 o
 -27   1  11      114.36      207.14     66.73 o
 -25   1  11     9121.70     9679.30    161.36 o
 -23   1  11      415.01      487.30     22.30 o
 -21   1  11    19658.65    15694.13   3519.68 o
 -19   1  11     3025.62     2168.58    391.18 o
 -17   1  11     3647.85     3500.68    117.99 o
 -15   1  11      208.79      201.26     19.62 o
 -13   1  11    19086.28    20311.23    724.41 o
 -11   1  11    14749.14    17257.35    777.72 o
  -9   1  11     3020.82     3692.91     81.79 o
  -7   1  11     7845.07     8940.98    169.98 o
  -5   1  11      356.36      294.25     39.96 o
  -3   1  11     1734.34     1565.62     33.93 o
  -1   1  11       74.91      145.54     16.11 o
   1   1  11      363.65      561.55     21.85 o
   3   1  11     9203.53     8811.35    257.77 o
   5   1  11    14070.50    13415.53    270.36 o
   7   1  11     1026.91     1115.19     34.08 o
   9   1  11      214.63      246.40     47.86 o
  11   1  11       44.07       72.42     37.44 o
  13   1  11     3414.47     3378.98     70.39 o
  15   1  11      431.67      457.81     48.92 o
  17   1  11     1176.16     1251.13    111.00 o
  19   1  11       87.72      -60.51     68.29 o
  21   1  11     1120.57     1118.52     96.22 o
 -34   2  11      380.54      337.57     46.25 o
 -32   2  11      187.62      227.43    159.11 o
 -30   2  11     1034.34      913.47     40.08 o
 -28   2  11     1657.06     1554.23     75.82 o
 -26   2  11     2823.26     2613.07     48.04 o
 -24   2  11       92.29      114.90     35.85 o
 -22   2  11     2569.11     2492.33    353.49 o
 -20   2  11      229.42      241.29     22.70 o
 -18   2  11     6238.21     4576.22   1517.36 o
 -16   2  11     8347.88     9106.30    513.09 o
 -14   2  11     8717.68     8984.14    806.72 o
 -12   2  11     5124.19     4887.35    228.64 o
 -10   2  11    13503.43    13987.41    502.06 o
  -8   2  11      216.35      256.36     18.04 o
  -6   2  11     2318.13     2716.38     59.64 o
  -4   2  11       26.62       18.13     45.93 o
  -2   2  11      669.91      925.77     48.47 o
   0   2  11     5160.57     5159.41    154.32 o
   2   2  11      126.46      141.05     19.07 o
   4   2  11      198.67       77.05     31.75 o
   6   2  11     4541.66     5449.60    107.50 o
   8   2  11      329.89      380.34    188.12 o
  10   2  11       96.82       94.66     28.05 o
  12   2  11      298.28      284.03     30.86 o
  14   2  11      895.27      973.70     41.29 o
  16   2  11      678.03      654.18     36.50 o
  18   2  11      327.30      326.18     29.64 o
  20   2  11       41.17       36.84     25.77 o
  22   2  11      165.44      119.46     19.53 o
 -33   3  11      166.01      146.06     19.75 o
 -31   3  11       13.66      -14.60     29.17 o
 -29   3  11      203.60      230.54     44.43 o
 -27   3  11      103.70      153.78     40.28 o
 -25   3  11     1754.23     1762.65     39.86 o
 -23   3  11      172.80      141.14     54.34 o
 -21   3  11     1266.13     1236.70     33.42 o
 -19   3  11      451.26      356.48     23.96 o
 -17   3  11        2.95      -23.81     23.81 o
 -15   3  11     1014.09      969.12     85.13 o
 -13   3  11      558.02      496.32     24.09 o
 -11   3  11     1823.52     1836.27    259.34 o
  -9   3  11      402.35      341.27     20.65 o
  -7   3  11     1198.23     1277.26     40.48 o
  -5   3  11       11.66        9.87     16.55 o
  -3   3  11     3903.42     4648.27    290.72 o
  -1   3  11      200.95      334.71     20.95 o
   1   3  11     3157.01     3562.72    177.18 o
   3   3  11     2545.47     2665.62     53.41 o
   5   3  11     2053.60     1907.32    105.78 o
   7   3  11     3509.80     3735.23     76.37 o
   9   3  11      490.07      379.28     86.69 o
  11   3  11       16.89       52.13     34.05 o
  13   3  11        0.54      -23.46     50.42 o
  15   3  11      673.95      763.08     37.63 o
  17   3  11      414.17      450.25     59.69 o
  19   3  11       44.60       14.68     29.48 o
  21   3  11      265.05      211.58    105.17 o
 -32   4  11        0.28      -48.86     48.86 o
 -30   4  11      566.41      604.58     29.41 o
 -28   4  11      835.69      846.66     29.29 o
 -26   4  11      634.89      715.25     30.72 o
 -24   4  11       18.89       -7.30     26.79 o
 -22   4  11      220.20      259.50     30.07 o
 -20   4  11      445.55      525.45     30.62 o
 -18   4  11     2519.00     2455.15    237.06 o
 -16   4  11     1949.34     1818.82    450.27 o
 -14   4  11    10598.42    10800.67    391.34 o
 -12   4  11     2526.18     2805.72    102.80 o
 -10   4  11     2073.71     1647.55    328.12 o
  -8   4  11      511.76      583.26     29.38 o
  -6   4  11      180.88      220.27     20.44 o
  -4   4  11       13.94       -5.59     27.01 o
  -2   4  11     8301.14     8249.43    277.28 o
   0   4  11      658.10      693.36     54.18 o
   2   4  11     7753.65     7883.75    152.26 o
   4   4  11     1173.01     1313.13     36.79 o
   6   4  11     5114.12     5105.42    133.49 o
   8   4  11     4722.28     5131.81    166.95 o
  10   4  11        0.26      -19.95     38.56 o
  12   4  11     2814.82     3011.12     62.89 o
  14   4  11      220.61      316.04     31.68 o
  16   4  11      147.50      120.44     57.39 o
  18   4  11        2.86      -45.94    103.98 o
  20   4  11      139.50      160.78     33.84 o
 -31   5  11      341.06      322.77     24.13 o
 -29   5  11      729.80      811.86     38.67 o
 -27   5  11     3948.21     4420.93    142.28 o
 -25   5  11       26.15       43.52     23.60 o
 -23   5  11        4.82      -82.82     82.82 o
 -21   5  11     3346.75     3428.48    102.85 o
 -19   5  11     2082.01     1727.68    229.18 o
 -17   5  11      792.48      782.06    106.54 o
 -15   5  11    13197.82     8677.67   4235.26 o
 -13   5  11      903.43      952.95     94.75 o
 -11   5  11      117.76      159.28     60.63 o
  -9   5  11     9501.65     5904.07   3653.11 o
  -7   5  11     1734.87     1873.96     62.38 o
  -5   5  11     1403.52     1561.36     35.93 o
  -3   5  11     1204.69     1165.72    160.37 o
  -1   5  11      110.95        0.33     66.70 o
   1   5  11     5929.25     6081.20    127.23 o
   3   5  11       22.24        0.67     25.89 o
   5   5  11      595.79      622.66     75.92 o
   7   5  11     1926.13     2280.09     54.10 o
   9   5  11      129.09      144.76     28.24 o
  11   5  11        1.47      -14.31     87.71 o
  13   5  11      480.54      416.85     33.85 o
  15   5  11      136.57      152.93     60.63 o
  17   5  11      221.86      249.82     24.50 o
  19   5  11        0.64      -36.03     36.03 o
 -30   6  11       10.72      -38.97     38.97 o
 -28   6  11      602.96      640.56     23.53 o
 -26   6  11       12.96       15.91     32.78 o
 -24   6  11      304.32      349.39     61.40 o
 -22   6  11     2154.65     2395.85     54.37 o
 -20   6  11      181.84      158.18     31.94 o
 -18   6  11     2706.59     2591.95    404.41 o
 -16   6  11       36.60        5.03     40.18 o
 -14   6  11     2709.25     2575.89    669.25 o
 -12   6  11      210.15      297.38     29.82 o
 -10   6  11      125.71      195.14     43.66 o
  -8   6  11      670.11      603.03    228.74 o
  -6   6  11     1166.12     1288.24     41.52 o
  -4   6  11       59.72       52.78     27.25 o
  -2   6  11     3463.65     4439.96    221.76 o
   0   6  11      384.44      352.24     33.15 o
   2   6  11      452.94      467.82     35.45 o
   4   6  11      451.23      327.32     35.47 o
   6   6  11       60.25       30.97     39.77 o
   8   6  11     2912.64     3176.72     70.98 o
  10   6  11      141.90      191.39     31.68 o
  12   6  11      206.90       90.54     37.49 o
  14   6  11      100.08       35.87     55.00 o
  16   6  11      429.89      523.53     41.20 o
  18   6  11       48.12       28.40     51.69 o
 -27   7  11     1511.78     1531.73    393.98 o
 -25   7  11      342.11      315.33     27.82 o
 -23   7  11      548.62      530.14     41.96 o
 -21   7  11      454.76      427.74    234.30 o
 -19   7  11      728.77      642.44    193.83 o
 -17   7  11      377.78      379.96     45.42 o
 -15   7  11     6006.99     6486.64    303.76 o
 -13   7  11     1576.35     1469.17    419.52 o
 -11   7  11      240.08      255.17     33.42 o
  -9   7  11     1544.05     1576.60    247.20 o
  -7   7  11      193.85      278.58    154.34 o
  -5   7  11      167.75      129.13    139.85 o
  -3   7  11      204.11      238.68    128.41 o
  -1   7  11       15.57        8.23     44.45 o
   1   7  11     1815.34     1907.99    101.05 o
   3   7  11      180.29      163.09     31.19 o
   5   7  11     2531.53     2655.59    114.04 o
   7   7  11      298.21      448.76     43.48 o
   9   7  11      379.55      344.83     32.42 o
  11   7  11     1102.30     1274.55     78.93 o
  13   7  11       59.66       39.69     32.49 o
  15   7  11        9.20      -20.59     52.22 o
  17   7  11       66.95        6.10     75.11 o
 -26   8  11      127.77      126.84     20.89 o
 -24   8  11       63.87      132.31     23.07 o
 -22   8  11       32.98       21.64     22.63 o
 -20   8  11       20.86       53.25     32.96 o
 -18   8  11      673.14      764.19     36.59 o
 -16   8  11      173.39      170.73     37.99 o
 -14   8  11        1.00      -68.61     68.61 o
 -12   8  11     1747.99     2042.81    585.00 o
 -10   8  11     2758.79     2899.60    409.03 o
  -8   8  11       30.42      118.97     29.91 o
  -6   8  11      499.65      330.50    153.16 o
  -4   8  11      436.71      452.97    103.65 o
  -2   8  11     1394.97     1829.44    303.86 o
   0   8  11       52.86       44.96     91.98 o
   2   8  11       33.94       24.42     27.64 o
   4   8  11     1985.84     2162.27    161.83 o
   6   8  11      220.18      187.51     28.38 o
   8   8  11      465.01      470.59     37.19 o
  10   8  11       43.06       63.84     23.70 o
  12   8  11      454.31      412.94    236.51 o
  14   8  11        0.50      -90.48     99.79 o
 -23   9  11       25.27       -7.25     46.26 o
 -21   9  11       34.52        1.93     26.29 o
 -19   9  11      125.33       96.52     33.74 o
 -17   9  11       64.48       53.35     78.54 o
 -15   9  11      206.42      169.43     75.92 o
 -13   9  11      174.32      201.60    110.30 o
 -11   9  11       63.26       23.01     32.85 o
  -9   9  11       38.57       41.66     94.84 o
  -7   9  11     1629.17     1500.27    361.91 o
  -5   9  11        0.61      -35.78     67.48 o
  -3   9  11       39.96       26.96     39.36 o
  -1   9  11      718.33      725.31    104.26 o
   1   9  11      588.56      565.97     37.31 o
   3   9  11       39.96       78.42     32.63 o
   5   9  11      400.67      479.16     46.63 o
   7   9  11      187.96      144.99     25.66 o
   9   9  11      247.98      255.73     47.00 o
  11   9  11      262.40      352.04    225.12 o
 -20  10  11       32.05       -6.48     65.00 o
 -18  10  11       14.33       24.78     74.15 o
 -16  10  11        0.22       34.88     27.45 o
 -14  10  11      377.73      434.09    116.24 o
 -12  10  11      723.75      783.61    158.07 o
 -10  10  11      458.38      443.61    127.69 o
  -8  10  11      228.94      297.87    115.55 o
  -6  10  11       97.99      -55.50     82.76 o
  -4  10  11       96.46      -31.01     80.34 o
  -2  10  11     1225.81     1171.27    316.53 o
   0  10  11       22.47       15.16     29.08 o
   2  10  11      189.73      134.39     25.37 o
   4  10  11     1142.76     1219.20     73.69 o
   6  10  11        5.58      -20.99     28.88 o
   8  10  11       81.20       62.06     24.91 o
 -13  11  11      208.99      232.07     90.19 o
 -11  11  11        3.14        7.48     43.75 o
  -9  11  11       14.58       20.20     31.93 o
  -7  11  11      267.46      378.64     26.71 o
  -5  11  11       31.92       88.23     58.14 o
  -3  11  11      137.82      150.96     25.41 o
  -1  11  11       89.98       85.41     29.38 o
   1  11  11      421.70      400.25     58.65 o
 -34   0  12        1.96      -74.72     74.72 o
 -32   0  12      135.38      156.14     29.36 o
 -30   0  12     2670.14     2651.39     87.77 o
 -28   0  12     2094.29     2694.46     85.80 o
 -26   0  12     1249.40     1203.19     41.37 o
 -24   0  12      344.38      346.33     32.11 o
 -22   0  12      487.74      350.92    168.32 o
 -20   0  12     3533.63     3445.96    111.62 o
 -18   0  12      322.68      450.43     37.19 o
 -16   0  12     1135.67     1137.83     43.34 o
 -14   0  12    11603.61    11405.37    325.08 o
 -12   0  12    45247.27    49272.21    622.14 o
 -10   0  12      800.25      925.06     34.74 o
  -8   0  12    83939.35    88404.89    810.73 o
  -6   0  12     5161.59     5380.69    142.96 o
  -4   0  12       29.65       10.29     21.54 o
  -2   0  12     5501.46     6565.58    161.05 o
   0   0  12      193.31       23.45     79.89 o
   2   0  12        6.83      -17.92     74.72 o
   4   0  12     1644.77     1506.29     49.10 o
   6   0  12       52.28       60.05     30.50 o
   8   0  12    13027.63    13733.14    313.08 o
  10   0  12      223.39      274.37     46.14 o
  12   0  12     1549.68     1785.68     68.36 o
  14   0  12     7282.87     7919.99    213.94 o
  16   0  12       73.65       76.83     35.46 o
  18   0  12     1149.44      929.06     52.69 o
  20   0  12      224.21      192.01     32.03 o
 -33   1  12        4.61       30.31     25.07 o
 -31   1  12      131.40      172.86     23.12 o
 -29   1  12      533.23      506.51     73.34 o
 -27   1  12     1318.47     1422.46     35.72 o
 -25   1  12      172.85       96.76     38.99 o
 -23   1  12       59.22       59.86     20.23 o
 -21   1  12       17.42      -65.92     65.92 o
 -19   1  12       49.15       -6.58     79.09 o
 -17   1  12       38.36       61.96     55.09 o
 -15   1  12     6234.01     5972.54    307.79 o
 -13   1  12       46.47       16.35     24.77 o
 -11   1  12      853.54      993.93     25.16 o
  -9   1  12      524.58      481.73     21.51 o
  -7   1  12     1647.41     1647.86     37.74 o
  -5   1  12     3967.48     4157.94     90.45 o
  -3   1  12     1887.06     2575.13    136.97 o
  -1   1  12      289.50      422.92     21.23 o
   1   1  12     1363.49     1853.69    125.57 o
   3   1  12        0.77       25.26     25.89 o
   5   1  12       88.54      145.34     32.31 o
   7   1  12      776.12      686.76     34.00 o
   9   1  12       15.88       15.12     36.54 o
  11   1  12     1240.62     1414.18     44.61 o
  13   1  12       42.09      118.82     27.60 o
  15   1  12       91.16       89.48     50.90 o
  17   1  12      143.61      168.78     31.17 o
  19   1  12      170.33      154.74     34.32 o
  21   1  12       33.27       36.34     17.25 o
 -34   2  12      120.54       87.28     17.86 o
 -32   2  12        7.13      -12.64     54.20 o
 -30   2  12      716.59      775.68     34.06 o
 -28   2  12       87.87      128.23     24.73 o
 -26   2  12       21.07       63.08     25.51 o
 -24   2  12     1332.81     1407.64    248.67 o
 -22   2  12        7.87       11.27     24.82 o
 -20   2  12     3634.83     2987.32    888.86 o
 -18   2  12        9.16      -61.00     70.19 o
 -16   2  12     2488.78     2614.95    295.66 o
 -14   2  12     2326.74     2532.54     52.84 o
 -12   2  12     1583.80     1562.15     33.43 o
 -10   2  12       10.83       29.13     19.54 o
  -8   2  12    11365.62    11652.53    367.17 o
  -6   2  12      277.72      245.37     18.40 o
  -4   2  12      573.90      843.40     24.41 o
  -2   2  12     1843.16     1522.61     30.81 o
   0   2  12       62.24       -7.41     52.13 o
   2   2  12     1329.79     1340.17     32.66 o
   4   2  12      565.37      709.54     29.80 o
   6   2  12       70.26       81.08     69.49 o
   8   2  12     2626.18     2750.21     72.18 o
  10   2  12       10.24       -6.72     37.59 o
  12   2  12     1288.61     1417.45     46.82 o
  14   2  12     2856.71     3179.59     69.61 o
  16   2  12       27.39       30.30     52.14 o
  18   2  12     2342.46     2589.77     53.48 o
  20   2  12       29.82       23.27     27.10 o
 -33   3  12      309.14      172.03     20.94 o
 -31   3  12      128.49      129.50     23.19 o
 -29   3  12      710.41      776.39     28.01 o
 -27   3  12     8776.58     9260.79    159.06 o
 -25   3  12      233.98      254.76    127.54 o
 -23   3  12     1610.35     1782.76     38.93 o
 -21   3  12      405.01      457.92     27.36 o
 -19   3  12      301.84      438.65    196.38 o
 -17   3  12       44.55       65.79     32.71 o
 -15   3  12     5957.07     6322.74    337.98 o
 -13   3  12     8169.84     8121.27    354.07 o
 -11   3  12     8924.28     9406.78    150.29 o
  -9   3  12      286.78      216.61     23.46 o
  -7   3  12      375.05      446.99     37.38 o
  -5   3  12    11185.78    11225.31    426.51 o
  -3   3  12     2940.44     3330.51    166.80 o
  -1   3  12      877.83      970.88     29.14 o
   1   3  12     1134.98     1194.11     32.46 o
   3   3  12      730.84      840.81     30.40 o
   5   3  12      243.71      203.06     26.76 o
   7   3  12       22.23       44.66     37.67 o
   9   3  12     2212.17     2584.34     57.70 o
  11   3  12     2605.03     2860.22     67.20 o
  13   3  12       17.38       53.03     34.61 o
  15   3  12      313.74      401.64     31.53 o
  17   3  12        5.69       24.37     30.54 o
  19   3  12      105.85       15.88     27.25 o
 -32   4  12      136.57      219.25     75.12 o
 -30   4  12      235.09      240.34     30.94 o
 -28   4  12      857.99      827.99     57.40 o
 -26   4  12     1082.90      991.10    268.89 o
 -24   4  12     1466.40     1709.84    184.16 o
 -22   4  12        0.42      -58.01     70.01 o
 -20   4  12     1894.04     1941.36    174.40 o
 -18   4  12     1641.08     1532.64    434.00 o
 -16   4  12     1926.98     1886.04     54.17 o
 -14   4  12        1.41       26.87     66.53 o
 -12   4  12       26.54      -10.09     69.44 o
 -10   4  12     7339.44     7224.02    303.40 o
  -8   4  12     5551.04     6162.35    176.08 o
  -6   4  12     1813.82     1933.37     70.51 o
  -4   4  12     2497.09     2392.80     81.28 o
  -2   4  12     1724.68     1920.95     42.48 o
   0   4  12       52.76      -35.23     71.82 o
   2   4  12     4646.64     5002.70    105.33 o
   4   4  12      427.60      458.23     31.85 o
   6   4  12      126.66      174.65    104.19 o
   8   4  12      615.24      597.92     34.93 o
  10   4  12       35.68       60.29     28.50 o
  12   4  12     1861.08     1917.04     51.32 o
  14   4  12      422.20      470.47    126.06 o
  16   4  12      100.41      138.88     23.86 o
  18   4  12      369.58      436.56     25.28 o
  20   4  12       33.75       29.67     15.82 o
 -31   5  12        0.52       -6.68     27.72 o
 -29   5  12       42.11      -49.32     49.32 o
 -27   5  12     2834.84     3246.23    825.97 o
 -25   5  12      223.51      137.19     52.82 o
 -23   5  12     1798.05     1968.92    164.66 o
 -21   5  12      592.36      501.90     93.33 o
 -19   5  12     1264.41      955.61    113.71 o
 -17   5  12       42.96      -29.50     38.59 o
 -15   5  12      499.08      559.67     89.84 o
 -13   5  12     1396.78     1407.04    166.50 o
 -11   5  12    13656.23    11134.80   3002.78 o
  -9   5  12     1664.30     1645.48     67.81 o
  -7   5  12      743.10      691.08     53.23 o
  -5   5  12    14148.61    15239.48   1008.15 o
  -3   5  12     2076.68     2416.73     91.45 o
  -1   5  12      556.90      531.45     31.74 o
   1   5  12      171.95      240.91     29.37 o
   3   5  12     2679.66     2536.18     90.64 o
   5   5  12     1030.25     1140.09     62.03 o
   7   5  12      634.22      768.56     38.75 o
   9   5  12      155.02      146.61     31.76 o
  11   5  12      967.95     1088.01    107.15 o
  13   5  12      734.12      668.74    270.44 o
  15   5  12      198.99      236.54     25.84 o
  17   5  12       12.14      -56.34     56.34 o
 -30   6  12      156.15      142.16     17.05 o
 -28   6  12      254.11      281.32     75.18 o
 -26   6  12     1657.39     1618.27     84.81 o
 -24   6  12       82.82      102.83     40.51 o
 -22   6  12       87.41       37.57     40.42 o
 -20   6  12      210.81      212.99     46.96 o
 -18   6  12       22.42        9.81     60.36 o
 -16   6  12      597.59      473.50    132.62 o
 -14   6  12      697.56      608.33     55.99 o
 -12   6  12     2156.05     2266.48    103.10 o
 -10   6  12     2704.11     1946.37    710.44 o
  -8   6  12       89.90       47.22     36.22 o
  -6   6  12      134.14       21.19     35.71 o
  -4   6  12     2345.32     2625.16    187.14 o
  -2   6  12       98.30       99.49     29.02 o
   0   6  12      380.39      461.53     52.06 o
   2   6  12      432.86      395.93     33.76 o
   4   6  12       21.62      -23.92    124.86 o
   6   6  12     2193.08     2372.37     54.99 o
   8   6  12      297.77      365.81     60.54 o
  10   6  12       56.29      104.59     28.00 o
  12   6  12     1799.04     1472.77    660.41 o
  14   6  12        2.50      -21.24     64.35 o
  16   6  12       79.21       47.27     26.84 o
 -27   7  12        2.00      -28.39     61.95 o
 -25   7  12        9.08        6.14     51.56 o
 -23   7  12     1427.94     1220.37    425.15 o
 -21   7  12      135.67      113.65     76.74 o
 -19   7  12        4.84       14.66     63.74 o
 -17   7  12      198.06      263.93     26.58 o
 -15   7  12      186.33       93.10     73.89 o
 -13   7  12      619.47      683.93     87.37 o
 -11   7  12      429.03      571.78     76.86 o
  -9   7  12      301.74      198.09     84.28 o
  -7   7  12     2457.21     2166.36     55.25 o
  -5   7  12     1665.59     2039.47     95.21 o
  -3   7  12      153.20      248.46     56.43 o
  -1   7  12     2241.75     1862.30     95.75 o
   1   7  12        6.22      -22.67     42.31 o
   3   7  12       52.17      103.66     30.04 o
   5   7  12        0.75      113.12     53.95 o
   7   7  12      379.75      438.06     33.16 o
   9   7  12     1278.20     1283.88     96.22 o
  11   7  12     1099.50     1024.30    545.06 o
  13   7  12       59.05       44.49     29.05 o
  15   7  12      704.79      698.78     96.65 o
 -26   8  12      649.82      706.37     46.75 o
 -24   8  12       89.87        0.57     29.55 o
 -22   8  12      100.33      169.95    139.55 o
 -20   8  12      220.68       10.75     89.95 o
 -18   8  12      199.36      180.23     39.20 o
 -16   8  12      923.30      983.27     78.41 o
 -14   8  12       31.69       54.04     41.67 o
 -12   8  12      728.82      838.13     97.39 o
 -10   8  12     2304.00     2588.47    439.21 o
  -8   8  12      109.51      -56.29     98.76 o
  -6   8  12      786.72      938.58    174.10 o
  -4   8  12      889.11     1026.64    226.59 o
  -2   8  12       14.05       -6.30     85.87 o
   0   8  12       66.84       62.03     29.48 o
   2   8  12       12.11      -35.67     78.18 o
   4   8  12       43.43       55.78     34.69 o
   6   8  12      183.94      220.01     28.98 o
   8   8  12      420.03      483.20     47.20 o
  10   8  12        6.44       -5.16     66.92 o
  12   8  12      288.03      277.48     50.06 o
 -23   9  12      283.77      204.19    132.63 o
 -21   9  12       87.36       90.68     19.90 o
 -19   9  12       63.42       42.36     31.50 o
 -17   9  12      628.08      636.99     27.01 o
 -15   9  12       26.99      -54.12     63.00 o
 -13   9  12      170.20      273.30    114.79 o
 -11   9  12       17.70      -67.27     90.45 o
  -9   9  12       12.20      -56.53    105.22 o
  -7   9  12      192.14      245.09     59.39 o
  -5   9  12      171.07      228.30    156.34 o
  -3   9  12       10.31      -55.95     55.95 o
  -1   9  12      733.12      976.40    124.01 o
   1   9  12      339.58      274.69     29.57 o
   3   9  12       42.87      -34.21    133.63 o
   5   9  12       98.91        0.65     57.67 o
   7   9  12      497.08      433.09     94.32 o
   9   9  12      423.20      597.87    354.20 o
 -18  10  12       39.84       30.69     72.06 o
 -16  10  12      159.29      178.07    101.05 o
 -14  10  12       77.28       55.16     28.60 o
 -12  10  12       30.40        1.03     33.45 o
 -10  10  12       14.68      -59.15     94.74 o
  -8  10  12      134.34      179.94    133.07 o
  -6  10  12        7.40      -67.47     69.30 o
  -4  10  12       46.19       11.37     81.67 o
  -2  10  12       22.47       45.95     24.00 o
   0  10  12        2.64      -62.66     67.84 o
   2  10  12      177.33      240.73     38.42 o
   4  10  12       88.21      156.22     65.01 o
   6  10  12       56.53      -16.71     55.28 o
 -11  11  12       89.01       42.15     20.06 o
  -9  11  12      137.72      148.69     23.18 o
  -7  11  12      176.24      213.24     69.40 o
  -5  11  12      300.56      237.78     34.42 o
  -3  11  12       81.65       37.57     96.37 o
  -1  11  12      439.88      545.99    107.01 o
 -33   1  13       48.05       99.38     53.85 o
 -31   1  13      549.14      533.20     29.12 o
 -29   1  13     1724.97     1868.13     38.65 o
 -27   1  13      581.59      539.87     24.06 o
 -25   1  13     4786.13     4770.01    871.45 o
 -23   1  13     1171.46     1042.92    254.12 o
 -21   1  13     1204.23     1356.70     42.11 o
 -19   1  13     5206.19     5347.58    131.41 o
 -17   1  13      171.35      133.25     21.89 o
 -15   1  13       21.60       52.61     18.92 o
 -13   1  13     7223.97     6258.42    122.90 o
 -11   1  13     3137.04     3202.03    120.91 o
  -9   1  13     7649.95     9253.30    160.22 o
  -7   1  13     2070.64     1909.14     41.75 o
  -5   1  13    11017.27    10745.33    211.20 o
  -3   1  13      217.38      180.55     21.83 o
  -1   1  13        8.10        5.47     54.23 o
   1   1  13     1647.78     2006.97     38.41 o
   3   1  13      453.03      500.26     26.63 o
   5   1  13      160.35       29.82     73.27 o
   7   1  13       45.59       26.55     26.41 o
   9   1  13    12295.86    13601.11    237.52 o
  11   1  13     1938.68     2167.98     52.72 o
  13   1  13       17.88      -80.54     80.54 o
  15   1  13      159.23      303.41     29.01 o
  17   1  13      258.43      243.57    137.58 o
  19   1  13      288.57      302.00     27.08 o
 -34   2  13        2.15        1.01     16.50 o
 -32   2  13     1195.66     1195.21    117.89 o
 -30   2  13      243.32      270.61     21.98 o
 -28   2  13      731.51     1008.47     31.80 o
 -26   2  13     1138.52     1457.92    249.02 o
 -24   2  13     1996.76     2130.92     44.95 o
 -22   2  13      791.71      741.55    185.12 o
 -20   2  13      168.47      246.70    111.06 o
 -18   2  13     1931.94     1860.54    155.06 o
 -16   2  13     2004.97     2036.01     43.85 o
 -14   2  13       17.55       16.19     48.32 o
 -12   2  13      176.98      235.37     26.79 o
 -10   2  13    12759.57    14447.11    590.78 o
  -8   2  13      421.76      377.80     21.10 o
  -6   2  13     2228.82     1679.76    184.91 o
  -4   2  13     7891.24     8607.28    138.07 o
  -2   2  13        3.38      -40.62     52.97 o
   0   2  13      110.74      153.25     20.30 o
   2   2  13      938.15      850.70     29.58 o
   4   2  13      902.08     1149.38     34.95 o
   6   2  13     3936.64     4035.41    263.72 o
   8   2  13     2974.93     3246.94     81.39 o
  10   2  13      157.51      274.40     32.22 o
  12   2  13     4060.81     4647.18    102.57 o
  14   2  13       34.98       76.83     41.18 o
  16   2  13      332.59      311.66     28.32 o
  18   2  13       13.32       -1.24     30.14 o
  20   2  13        0.77      -32.20     42.69 o
 -33   3  13       14.23      -45.30     45.30 o
 -31   3  13      207.44      227.85     50.24 o
 -29   3  13     2541.03     2791.28     47.94 o
 -27   3  13      247.43      173.37     35.67 o
 -25   3  13       41.01       63.14     51.93 o
 -23   3  13        7.57       -0.58     62.43 o
 -21   3  13      331.28      338.27     88.81 o
 -19   3  13     1656.09     1548.59    258.04 o
 -17   3  13      300.05      249.02     26.66 o
 -15   3  13      724.27      743.42     60.48 o
 -13   3  13     5963.86     6080.48    132.15 o
 -11   3  13      781.14      909.30     62.11 o
  -9   3  13     2921.01     3194.65     94.82 o
  -7   3  13     6876.55     6853.13    185.84 o
  -5   3  13      174.24       79.88     20.41 o
  -3   3  13      696.70      678.27     43.12 o
  -1   3  13       37.08      -53.68     66.50 o
   1   3  13        7.07       -0.37     64.29 o
   3   3  13        7.71      -23.04     34.41 o
   5   3  13     1138.87     1210.20     41.70 o
   7   3  13       38.96       65.05     27.96 o
   9   3  13     1750.16     2057.92     64.08 o
  11   3  13        3.01      -76.71     87.07 o
  13   3  13       36.52       12.93     28.56 o
  15   3  13      148.27      129.73     25.78 o
  17   3  13       46.26       56.92     46.70 o
  19   3  13       15.03        0.00     53.29 o
 -32   4  13     1636.87     1780.83     85.44 o
 -30   4  13        5.96       13.44     24.67 o
 -28   4  13      370.82      370.32    124.01 o
 -26   4  13     2237.58     2634.14    123.46 o
 -24   4  13     1364.62     1484.53     63.78 o
 -22   4  13        2.84      -18.85     67.26 o
 -20   4  13      813.13      770.28    255.36 o
 -18   4  13      203.26      159.81     28.50 o
 -16   4  13     3345.77     3471.82    264.31 o
 -14   4  13       85.79       99.01     46.42 o
 -12   4  13     2147.62     2397.86     55.35 o
 -10   4  13     4897.79     5364.23    125.76 o
  -8   4  13     1281.39     1220.79     33.33 o
  -6   4  13      233.63      138.93     79.70 o
  -4   4  13      643.73      532.74     28.90 o
  -2   4  13     3681.99     3616.61     76.64 o
   0   4  13       64.68      -88.88     88.88 o
   2   4  13     1752.45     2017.00     54.44 o
   4   4  13      742.43      794.46     38.11 o
   6   4  13     2884.36     3096.64     64.36 o
   8   4  13      225.89      241.88    130.70 o
  10   4  13      365.04      367.91     34.25 o
  12   4  13      830.89      909.17    188.52 o
  14   4  13       46.49       98.24     47.66 o
  16   4  13      170.35      201.42     22.71 o
  18   4  13      321.92      366.51     22.04 o
 -31   5  13      789.97      638.36     35.54 o
 -29   5  13        0.49       40.18     24.55 o
 -27   5  13      675.72      822.03     33.99 o
 -25   5  13      362.58      445.87     60.07 o
 -23   5  13      192.37      177.73     23.63 o
 -21   5  13      144.66      112.06     67.31 o
 -19   5  13      587.56      558.27    147.50 o
 -17   5  13     7326.29     8180.57    369.70 o
 -15   5  13     1454.68     1638.73    162.12 o
 -13   5  13     3242.72     2934.05    411.43 o
 -11   5  13     7936.85     8013.66    164.43 o
  -9   5  13     6664.47     6654.46    147.34 o
  -7   5  13     2608.62     2665.96     61.90 o
  -5   5  13     5432.96     5849.70    264.04 o
  -3   5  13     2644.03     3059.98     63.18 o
  -1   5  13       57.07       24.17     75.08 o
   1   5  13     3168.76     3209.60    116.81 o
   3   5  13     1592.54     1948.51     55.38 o
   5   5  13      906.69      881.89     40.77 o
   7   5  13     1843.24     1872.31     51.96 o
   9   5  13       24.60      -93.02     93.02 o
  11   5  13     2885.87     2375.26    850.76 o
  13   5  13      209.11      298.79     71.50 o
  15   5  13      145.67      180.62     42.61 o
  17   5  13        0.07      -30.36     48.53 o
 -30   6  13        0.28        4.23     18.15 o
 -28   6  13        3.02       29.98     19.18 o
 -26   6  13     1168.89     1345.39     39.62 o
 -24   6  13      144.79      173.12     79.60 o
 -22   6  13        1.67      -35.33     58.77 o
 -20   6  13      429.23      505.56     62.88 o
 -18   6  13        0.09      -67.94     70.20 o
 -16   6  13     1075.60     1383.26     46.57 o
 -14   6  13      824.61      879.06     75.84 o
 -12   6  13      593.03      417.04    117.98 o
 -10   6  13     2423.84     2552.97     79.62 o
  -8   6  13      118.04      167.90     30.69 o
  -6   6  13      125.44       85.08     36.13 o
  -4   6  13      441.20      517.28     36.19 o
  -2   6  13       69.12       41.53     38.38 o
   0   6  13      255.70      432.46     32.65 o
   2   6  13      163.22      221.94     31.85 o
   4   6  13     1468.40     1872.03     50.43 o
   6   6  13     4955.71     5501.20    234.94 o
   8   6  13       25.82       56.04     46.70 o
  10   6  13      454.09      313.24    151.15 o
  12   6  13      881.89      881.44     68.32 o
  14   6  13      162.80      171.66    105.82 o
  16   6  13      295.26      295.19     56.35 o
 -27   7  13      496.15      469.11     37.96 o
 -25   7  13       30.02       48.02     48.90 o
 -23   7  13       40.20       -3.67     33.52 o
 -21   7  13      247.51      260.20     37.41 o
 -19   7  13       74.35      -19.49     72.63 o
 -17   7  13      513.19      493.03    164.09 o
 -15   7  13     3347.60     3661.79    287.80 o
 -13   7  13      947.17     1180.52    176.23 o
 -11   7  13       16.22       53.39     28.49 o
  -9   7  13     3453.48     3401.66    257.21 o
  -7   7  13     1013.27     1047.56     42.14 o
  -5   7  13     1897.05     2491.84    177.66 o
  -3   7  13     1765.89     1865.68     72.30 o
  -1   7  13        3.63      -12.43     33.36 o
   1   7  13       14.14       35.11     33.84 o
   3   7  13      136.66      151.56     29.74 o
   5   7  13      256.57      183.65     29.76 o
   7   7  13      140.51        0.52     78.08 o
   9   7  13      320.72      258.15    165.52 o
  11   7  13     1209.04     1265.57    115.70 o
  13   7  13       31.58       17.07     73.11 o
 -26   8  13        2.14       42.07     17.04 o
 -24   8  13       15.17      -59.16     59.16 o
 -22   8  13       25.91       34.62     30.50 o
 -20   8  13      574.14      627.65     26.19 o
 -18   8  13       27.08       16.65     46.94 o
 -16   8  13       34.70      -37.13     74.24 o
 -14   8  13      160.12      158.10     78.74 o
 -12   8  13     1027.04      994.67     78.53 o
 -10   8  13       49.02       79.49     28.76 o
  -8   8  13      214.47      129.43     94.86 o
  -6   8  13      710.58      809.55     81.56 o
  -4   8  13      173.21      178.08    126.02 o
  -2   8  13      304.10      243.09     68.55 o
   0   8  13       61.30       43.11     57.48 o
   2   8  13      378.81      422.87     37.66 o
   4   8  13      238.53      267.83     29.32 o
   6   8  13      673.95      669.61     34.19 o
   8   8  13      273.19      358.95    248.18 o
  10   8  13     1254.17     1224.03    248.44 o
  12   8  13       68.91       78.01     18.13 o
 -23   9  13       81.39       62.06     20.97 o
 -21   9  13      616.49      561.99     29.69 o
 -19   9  13       28.90       14.71     54.06 o
 -17   9  13       36.75       -5.20     28.76 o
 -15   9  13      387.15      320.34    112.01 o
 -13   9  13      156.62      201.35     52.14 o
 -11   9  13      113.37       93.53     40.89 o
  -9   9  13      206.96      184.72     30.45 o
  -7   9  13        0.26       24.15     85.06 o
  -5   9  13      666.60      826.81    141.74 o
  -3   9  13        7.53      -51.82     79.68 o
  -1   9  13        3.61      -57.38    102.36 o
   1   9  13       40.21      111.21     23.98 o
   3   9  13        1.24       21.07     23.15 o
   5   9  13       48.22       23.63     50.23 o
   7   9  13        9.90       38.26     20.62 o
   9   9  13      250.66      268.94     83.33 o
 -18  10  13        1.86       20.52     25.07 o
 -16  10  13        3.49        0.57     26.19 o
 -14  10  13      496.09      435.31     88.98 o
 -12  10  13      231.09      227.05     24.65 o
 -10  10  13       51.56      -62.93     69.29 o
  -8  10  13      478.91      570.27    109.01 o
  -6  10  13      229.12      250.66     28.14 o
  -4  10  13      402.00      467.89     94.12 o
  -2  10  13        4.31       30.84     26.16 o
   0  10  13      144.56      167.44     24.21 o
   2  10  13      234.45      268.64     67.31 o
   4  10  13        4.14      -18.35     27.83 o
  -9  11  13      313.51      321.93     29.37 o
  -7  11  13        2.17      -27.57     53.75 o
  -5  11  13      213.05       32.80     84.85 o
 -34   0  14      257.42      205.76     29.94 o
 -32   0  14        5.57      -89.21     89.21 o
 -30   0  14      216.12      225.22     25.27 o
 -28   0  14      157.94      208.79     27.83 o
 -26   0  14       75.50      116.21    232.38 o
 -24   0  14     2405.47     2915.43     94.81 o
 -22   0  14     1022.07     1080.20     58.78 o
 -20   0  14      699.92      641.59     47.12 o
 -18   0  14    15333.44    12632.31    289.79 o
 -16   0  14       81.19       73.01     28.21 o
 -14   0  14      682.19      654.98     37.01 o
 -12   0  14     3728.04     3529.89    110.73 o
 -10   0  14     8041.13     9136.19    202.36 o
  -8   0  14    13359.95    15224.75    362.25 o
  -6   0  14     8550.08     9223.90    205.60 o
  -4   0  14    14695.63    15452.49    378.14 o
  -2   0  14     1454.04     1701.52     56.15 o
   0   0  14     2842.11     2741.07     83.42 o
   2   0  14     1620.29     1406.39     50.62 o
   4   0  14     7772.44     7618.14    229.17 o
   6   0  14       39.12      -28.59    129.44 o
   8   0  14     4782.28     6197.38    189.57 o
  10   0  14     5831.46     7534.17    207.64 o
  12   0  14     1825.74     2317.30     75.64 o
  14   0  14     1597.33     1619.71     66.46 o
  16   0  14     1086.07     1089.16     50.96 o
  18   0  14      545.39      630.86     38.53 o
 -33   1  14        4.75      -42.28     54.30 o
 -31   1  14        8.85       -5.78     26.95 o
 -29   1  14        9.68       19.33     41.93 o
 -27   1  14      537.79      504.65     83.20 o
 -25   1  14      147.38      142.70    101.26 o
 -23   1  14      357.72      392.23     32.83 o
 -21   1  14     4875.96     4868.78    309.44 o
 -19   1  14      597.82      649.23     80.40 o
 -17   1  14       16.72        9.17     30.67 o
 -15   1  14     2155.25     2294.45     53.71 o
 -13   1  14      928.39     1032.17     55.06 o
 -11   1  14     2269.11     2766.12     57.56 o
  -9   1  14      879.77      874.18     35.59 o
  -7   1  14     2456.89     2698.47     56.04 o
  -5   1  14      122.68      131.62     18.87 o
  -3   1  14     2885.03     3414.07    104.77 o
  -1   1  14       22.75       -9.09     27.40 o
   1   1  14      202.56      322.33     24.53 o
   3   1  14        1.91      -23.61     65.78 o
   5   1  14        0.10      -14.03     36.34 o
   7   1  14      519.39      683.65     36.96 o
   9   1  14      934.89     1018.54     43.04 o
  11   1  14      210.45      264.57     30.05 o
  13   1  14      134.64      169.37     29.77 o
  15   1  14       69.14       29.55     60.34 o
  17   1  14      141.36       84.82     23.18 o
  19   1  14        7.90       37.10     16.91 o
 -34   2  14      106.44       81.86     44.04 o
 -32   2  14       50.11       48.55     27.80 o
 -30   2  14       68.52       87.03     22.89 o
 -28   2  14        0.78      -25.78     39.47 o
 -26   2  14      663.23      681.56     37.47 o
 -24   2  14      369.14      317.89    139.52 o
 -22   2  14      126.56       93.24     51.28 o
 -20   2  14      198.80      266.22     60.54 o
 -18   2  14     5936.77     5516.27    245.76 o
 -16   2  14     2416.33     2594.86    108.03 o
 -14   2  14     1179.01     1068.32     31.77 o
 -12   2  14      123.49      128.91     20.88 o
 -10   2  14      191.75      340.80     22.84 o
  -8   2  14    10204.35    10087.66    462.57 o
  -6   2  14        0.82       22.52     39.46 o
  -4   2  14     6121.77     6571.46    132.53 o
  -2   2  14     1679.24     1985.92     70.49 o
   0   2  14     2308.73     2550.84     51.99 o
   2   2  14     1768.33     1918.02     45.73 o
   4   2  14     2441.35     2620.69    120.73 o
   6   2  14       17.35        9.12     35.23 o
   8   2  14      847.80      880.69     52.19 o
  10   2  14      303.49      385.91     34.99 o
  12   2  14      812.82      889.29     73.27 o
  14   2  14      596.74      580.49     57.99 o
  16   2  14     1371.48     1184.25    559.69 o
  18   2  14        1.33      -27.52     80.06 o
 -33   3  14        0.67       -1.18     26.61 o
 -31   3  14       27.77        4.02     19.67 o
 -29   3  14      806.09      686.60    161.12 o
 -27   3  14        6.28      -66.00     66.00 o
 -25   3  14        0.59      -25.47     65.79 o
 -23   3  14     1388.86     1346.59    508.38 o
 -21   3  14     5129.63     4414.19    633.09 o
 -19   3  14        3.89       55.46     35.55 o
 -17   3  14      785.81      856.68     54.95 o
 -15   3  14     9741.17     9868.08    423.54 o
 -13   3  14     1207.44     1305.49     34.77 o
 -11   3  14        5.89      -66.52     74.44 o
  -9   3  14     1437.11     1599.18     71.81 o
  -7   3  14    23687.11    25268.37    980.75 o
  -5   3  14     3867.65     4019.86    136.59 o
  -3   3  14     1233.73     1199.00     54.22 o
  -1   3  14        0.51        8.48     27.35 o
   1   3  14      203.43      244.61     27.23 o
   3   3  14      109.39       85.52     34.51 o
   5   3  14      566.12      528.44     35.60 o
   7   3  14     7972.54     8678.43    580.87 o
   9   3  14     2763.01     3373.29    111.20 o
  11   3  14     3623.65     3782.03    475.59 o
  13   3  14      428.89      466.65     54.64 o
  15   3  14        0.65       35.21     20.54 o
  17   3  14      288.32      307.31    241.52 o
 -32   4  14      229.86      250.87     21.14 o
 -30   4  14      107.31       96.66     59.85 o
 -28   4  14       99.67      182.61     24.19 o
 -26   4  14        0.16       20.40     32.53 o
 -24   4  14      338.84      304.03     89.38 o
 -22   4  14     2423.42     2075.05    687.07 o
 -20   4  14       11.84       85.26     65.57 o
 -18   4  14     1778.97     1872.09     68.00 o
 -16   4  14     1570.61     1414.52     60.92 o
 -14   4  14      577.90      607.06     39.30 o
 -12   4  14      854.25      848.12     86.92 o
 -10   4  14      795.76      906.18     32.19 o
  -8   4  14        0.57      -57.23    102.17 o
  -6   4  14     1203.95     1541.45     79.89 o
  -4   4  14      261.37      185.59     26.56 o
  -2   4  14     1140.78     1190.39     77.79 o
   0   4  14     2995.91     3399.72    214.36 o
   2   4  14      632.46      771.01     37.23 o
   4   4  14      910.70      822.84     39.46 o
   6   4  14     1026.18     1142.74     43.73 o
   8   4  14        6.10       -1.26     37.52 o
  10   4  14      271.36      352.61    136.14 o
  12   4  14      141.96       77.09     76.93 o
  14   4  14      311.66      285.39     26.28 o
  16   4  14       54.99       72.39     19.96 o
 -31   5  14      231.70      196.89     64.25 o
 -29   5  14      110.09      119.28     55.95 o
 -27   5  14       25.78       51.90     29.31 o
 -25   5  14       52.41       50.90     24.37 o
 -23   5  14      260.07      282.30     25.72 o
 -21   5  14     2071.91     2227.76    592.54 o
 -19   5  14      222.01      262.54     32.80 o
 -17   5  14      562.91      708.08     77.54 o
 -15   5  14     3294.07     3321.20    279.86 o
 -13   5  14      541.13      416.76     33.60 o
 -11   5  14      224.28      234.81     30.04 o
  -9   5  14       16.11       32.70     25.79 o
  -7   5  14     4647.84     5549.67    261.74 o
  -5   5  14    10991.14    12112.07    715.99 o
  -3   5  14     2147.65     2582.33     52.23 o
  -1   5  14       78.16      149.53     29.12 o
   1   5  14     1808.63     1994.62     51.56 o
   3   5  14     4014.65     4646.72    100.60 o
   5   5  14      238.79      297.78     32.27 o
   7   5  14     3029.00     3194.03    200.28 o
   9   5  14     2043.05     1623.68    564.06 o
  11   5  14      584.28      657.92    124.47 o
  13   5  14      213.85      283.68     25.95 o
  15   5  14       81.62       57.65     26.31 o
 -30   6  14        9.12      -38.26     46.48 o
 -28   6  14     1195.79     1244.37     44.30 o
 -26   6  14      121.62       54.36     57.86 o
 -24   6  14      148.94      169.52     46.79 o
 -22   6  14     3737.50     4479.15    210.77 o
 -20   6  14        2.81      -61.56     61.56 o
 -18   6  14     1155.49     1124.65     47.91 o
 -16   6  14     3817.09     4350.51    428.77 o
 -14   6  14       38.46      -19.16     42.24 o
 -12   6  14      753.55      710.46     37.03 o
 -10   6  14      603.27      755.68     72.10 o
  -8   6  14     2306.60     3032.34     72.54 o
  -6   6  14     2751.92     3050.79    122.77 o
  -4   6  14      504.19      580.82     50.16 o
  -2   6  14       68.28      142.37     29.69 o
   0   6  14       47.58      -29.06     83.05 o
   2   6  14      167.43      306.38     51.48 o
   4   6  14      565.21      737.89     37.74 o
   6   6  14      725.62      886.44     38.48 o
   8   6  14      684.16      613.95    274.33 o
  10   6  14      126.01      160.23     26.18 o
  12   6  14      851.41     1006.81     70.61 o
  14   6  14       44.99       66.20     59.10 o
 -27   7  14        7.51        2.74     18.73 o
 -25   7  14      375.01      340.11    108.71 o
 -23   7  14        9.47       -4.68     42.44 o
 -21   7  14      404.49      484.47     26.88 o
 -19   7  14      375.10      363.03    119.40 o
 -17   7  14      398.02      284.02    119.38 o
 -15   7  14      416.25      525.48     44.15 o
 -13   7  14      108.40       23.72     43.33 o
 -11   7  14      457.62      429.37     34.17 o
  -9   7  14      627.94      832.87     45.30 o
  -7   7  14      705.86      820.53     40.24 o
  -5   7  14       64.81       47.26     42.32 o
  -3   7  14      678.29      841.11     40.43 o
  -1   7  14       12.07       46.61     67.00 o
   1   7  14      100.10       35.70     84.16 o
   3   7  14      152.30      301.42     44.80 o
   5   7  14      681.56      682.77     36.35 o
   7   7  14       13.15       16.23     34.17 o
   9   7  14        2.16      -66.79     66.79 o
  11   7  14       36.64      -22.37     56.24 o
  13   7  14       89.72      103.95     40.99 o
 -24   8  14       37.01       77.51     69.87 o
 -22   8  14       31.18      -39.26     69.64 o
 -20   8  14        2.39       -6.99     27.85 o
 -18   8  14      341.77      428.30    161.63 o
 -16   8  14       88.35      149.87     62.72 o
 -14   8  14        1.42        4.79     37.61 o
 -12   8  14      222.10      233.28    133.09 o
 -10   8  14      233.11      318.31    220.42 o
  -8   8  14      550.99      629.60     53.69 o
  -6   8  14      500.82      716.32    113.20 o
  -4   8  14      736.16      794.81     36.99 o
  -2   8  14       40.14       14.11     50.99 o
   0   8  14      150.64      118.62     43.85 o
   2   8  14       30.89       11.50     27.99 o
   4   8  14       10.02       17.05     35.26 o
   6   8  14      388.77      336.61    202.35 o
   8   8  14      100.56       71.27     29.44 o
  10   8  14      221.84      303.80     23.39 o
 -21   9  14       44.35      -16.13     31.84 o
 -19   9  14     1101.26     1154.99    112.09 o
 -17   9  14        8.74        3.54     86.16 o
 -15   9  14      119.32      158.78     24.92 o
 -13   9  14       26.79       16.68     72.52 o
 -11   9  14       31.62        8.50     31.98 o
  -9   9  14      346.21      360.18     95.54 o
  -7   9  14       40.86       28.41     79.24 o
  -5   9  14        2.35        0.28     32.72 o
  -3   9  14     1104.33     1320.03     53.83 o
  -1   9  14       38.94       28.67     36.12 o
   1   9  14      778.16      894.25     62.20 o
   3   9  14       77.18      121.74     44.61 o
   5   9  14      178.86      163.96    178.08 o
   7   9  14        0.09      -27.56     50.80 o
 -16  10  14       10.32       -2.02     27.01 o
 -14  10  14      132.97      174.69     57.10 o
 -12  10  14        6.77       34.12     28.67 o
 -10  10  14       57.70       62.66     37.94 o
  -8  10  14      231.63      254.11    147.20 o
  -6  10  14       71.90       23.13     53.38 o
  -4  10  14      163.62      209.95    102.86 o
  -2  10  14       63.36       17.14     65.77 o
   0  10  14      304.77      334.47     56.16 o
   2  10  14        0.33      -41.57     51.76 o
 -33   1  15       22.39       15.38     17.54 o
 -31   1  15      476.08      510.96     20.00 o
 -29   1  15      168.76      183.64     18.58 o
 -27   1  15      295.28      360.65     60.42 o
 -25   1  15     3407.25     3682.17     79.07 o
 -23   1  15     2694.10     2244.49    589.80 o
 -21   1  15     3155.27     2031.96     90.88 o
 -19   1  15     2084.30     1814.91     52.93 o
 -17   1  15       62.26       55.64     23.80 o
 -15   1  15       62.32       49.74     30.28 o
 -13   1  15       29.34      -11.24     64.91 o
 -11   1  15     4807.36     4255.46    117.87 o
  -9   1  15     5396.24     5721.53    122.95 o
  -7   1  15    31152.97    36650.82   1104.85 o
  -5   1  15     2732.74     3105.18     68.31 o
  -3   1  15      365.63      523.02     26.26 o
  -1   1  15      767.07      707.96     28.80 o
   1   1  15     5114.45     5544.62    154.41 o
   3   1  15     1214.65     1224.74     52.50 o
   5   1  15       29.80       54.69     56.90 o
   7   1  15     4627.05     5662.24    121.42 o
   9   1  15     3106.74     3725.89     74.78 o
  11   1  15       32.44        5.62     27.93 o
  13   1  15     1088.89      920.05    312.36 o
  15   1  15       24.96       29.77     26.86 o
  17   1  15     2439.22     2110.29   1181.06 o
 -34   2  15      234.03      268.36     15.85 o
 -32   2  15      341.26      390.40     31.92 o
 -30   2  15      211.82      308.10     26.63 o
 -28   2  15      306.03      302.32     23.57 o
 -26   2  15     1645.00     1984.48    125.90 o
 -24   2  15      111.32       20.40     65.01 o
 -22   2  15      322.82      300.28     58.73 o
 -20   2  15     4562.84     4001.70    415.00 o
 -18   2  15        2.98      -17.95     61.86 o
 -16   2  15       10.60      -16.29     88.07 o
 -14   2  15      117.12      155.95     22.78 o
 -12   2  15      318.37      333.91     23.98 o
 -10   2  15     1684.50     1924.31     44.27 o
  -8   2  15     2059.58     2312.23     55.52 o
  -6   2  15    10865.32    12151.88    184.73 o
  -4   2  15    10242.46    10957.84    176.20 o
  -2   2  15      262.05      319.68     24.85 o
   0   2  15      343.67      315.24     26.64 o
   2   2  15      243.14      149.77     66.16 o
   4   2  15        8.10      -40.43     46.13 o
   6   2  15     1184.10     1304.90     98.78 o
   8   2  15        5.13       33.57     42.13 o
  10   2  15     2646.16     2637.68    415.39 o
  12   2  15     1064.79     1313.79     41.27 o
  14   2  15      179.27       62.07    202.01 o
  16   2  15      159.93      193.24     21.22 o
 -33   3  15      214.37      244.48     38.66 o
 -31   3  15      375.35      391.93     58.67 o
 -29   3  15       51.97      -39.80     58.13 o
 -27   3  15      495.40      625.63     35.24 o
 -25   3  15      392.81      414.81     81.31 o
 -23   3  15       16.24     -113.86    157.07 o
 -21   3  15      543.66      518.45     34.71 o
 -19   3  15      101.95      129.03     57.67 o
 -17   3  15      375.45      407.86     46.53 o
 -15   3  15     2641.49     2659.43     56.59 o
 -13   3  15       61.68       93.73     55.76 o
 -11   3  15     9908.13    10356.13    176.15 o
  -9   3  15     4355.83     4801.12    100.22 o
  -7   3  15     7955.48     9519.76    167.59 o
  -5   3  15     5626.03     6090.50    136.75 o
  -3   3  15       82.72       86.78     93.51 o
  -1   3  15     1966.35     1854.92     67.26 o
   1   3  15     3305.29     3675.26     78.45 o
   3   3  15        8.60      -34.85     79.12 o
   5   3  15       72.69       50.15     61.29 o
   7   3  15       17.99      -86.33     86.33 o
   9   3  15      907.42      774.35    186.34 o
  11   3  15      218.18      244.96     36.61 o
  13   3  15       78.15       60.26     80.16 o
  15   3  15      176.98      168.31    150.63 o
  17   3  15      383.56      428.15     30.23 o
 -32   4  15       55.05       57.72     15.24 o
 -30   4  15        1.30        3.70     35.46 o
 -28   4  15     1739.22     1846.14     68.67 o
 -26   4  15      849.38      946.62    221.41 o
 -24   4  15       12.52       -6.91     34.82 o
 -22   4  15      560.45      635.13     37.02 o
 -20   4  15     4074.41     4554.98    239.20 o
 -18   4  15      186.52      202.01     29.20 o
 -16   4  15      783.68      769.65     37.42 o
 -14   4  15       62.99       73.53     32.50 o
 -12   4  15        0.31      -14.38     32.42 o
 -10   4  15     1274.46     1375.53     40.54 o
  -8   4  15      138.79       15.76     37.81 o
  -6   4  15     8892.98     9730.33    248.16 o
  -4   4  15    17462.69    20053.19    689.45 o
  -2   4  15     3347.61     3151.62    169.37 o
   0   4  15      527.64      614.73     35.20 o
   2   4  15      146.91      136.23     30.51 o
   4   4  15     2606.26     3098.66    127.14 o
   6   4  15      598.44      607.08     38.42 o
   8   4  15        3.68       41.98     39.48 o
  10   4  15      932.53     1104.77     43.03 o
  12   4  15      677.75      729.66    389.86 o
  14   4  15      251.69      275.06     22.78 o
  16   4  15      145.79      156.05     92.19 o
 -31   5  15        3.45       -5.40     45.59 o
 -29   5  15      319.91      283.34     23.73 o
 -27   5  15      840.73      895.58    206.65 o
 -25   5  15        0.03      -25.96     56.86 o
 -23   5  15        7.40      -51.26     51.26 o
 -21   5  15     2960.01     3418.50    299.43 o
 -19   5  15      893.39     1047.14    145.69 o
 -17   5  15        9.34        1.98     33.08 o
 -15   5  15      525.24      470.45     44.06 o
 -13   5  15      654.79      798.97     39.49 o
 -11   5  15     2131.82     2725.26    196.74 o
  -9   5  15      319.50      418.91     32.22 o
  -7   5  15       32.57      -15.72     77.00 o
  -5   5  15    10551.06    11371.55    391.07 o
  -3   5  15        8.41       -2.15     35.91 o
  -1   5  15      856.68      971.29     39.98 o
   1   5  15       27.10        2.09     81.20 o
   3   5  15      309.98      429.48     34.18 o
   5   5  15      259.29      399.52     34.83 o
   7   5  15      639.48      557.42    248.75 o
   9   5  15     1292.63     1344.60    187.57 o
  11   5  15     1463.28     1753.02    894.04 o
  13   5  15       25.62       14.83     25.07 o
  15   5  15      329.92      393.80     62.08 o
 -28   6  15      924.40      771.95    416.95 o
 -26   6  15       87.90       83.82     23.34 o
 -24   6  15       90.18       84.71     25.14 o
 -22   6  15       11.09       20.01     26.53 o
 -20   6  15      538.82      591.73     36.52 o
 -18   6  15       29.43       16.86     51.47 o
 -16   6  15       27.74      -83.43     83.43 o
 -14   6  15        3.18      -78.86     78.86 o
 -12   6  15       93.93      141.98    161.57 o
 -10   6  15      179.26      153.94     31.05 o
  -8   6  15      375.45      495.98     35.82 o
  -6   6  15     1536.33     1557.36     46.17 o
  -4   6  15      950.28      849.03     48.85 o
  -2   6  15      260.28      387.70     31.58 o
   0   6  15      596.80      956.57     93.75 o
   2   6  15        0.27       51.77     37.27 o
   4   6  15      208.40      255.23     31.17 o
   6   6  15       43.46      -40.01     40.01 o
   8   6  15      309.89      351.64     32.61 o
  10   6  15      354.14      417.33    212.07 o
  12   6  15      418.74      596.39     63.13 o
 -27   7  15       50.78       17.31     53.90 o
 -25   7  15        9.43       -2.83     25.09 o
 -23   7  15      933.34     1089.03     30.66 o
 -21   7  15     1952.11     2552.98    323.01 o
 -19   7  15       89.51      124.59     25.87 o
 -17   7  15      397.08      499.39    126.63 o
 -15   7  15       49.19      -48.75     79.80 o
 -13   7  15     1304.40     1245.24     69.11 o
 -11   7  15      414.12      469.56     34.35 o
  -9   7  15      508.91      642.88     60.94 o
  -7   7  15      872.28     1050.87     66.21 o
  -5   7  15     5343.22     5464.86    509.60 o
  -3   7  15        4.27       -7.04     60.14 o
  -1   7  15      309.04      449.57     32.47 o
   1   7  15       38.91       83.89     36.98 o
   3   7  15      466.59      491.60     33.18 o
   5   7  15      117.03      128.94     61.10 o
   7   7  15      438.10      519.75    111.57 o
   9   7  15      948.27     1037.23    581.10 o
  11   7  15      289.60      311.17    103.55 o
 -24   8  15      359.27      417.65     21.10 o
 -22   8  15      188.47      225.79     18.18 o
 -20   8  15       17.81      -31.93     60.92 o
 -18   8  15       15.06        5.95     68.33 o
 -16   8  15      125.42      195.65     26.53 o
 -14   8  15      243.30      246.46     34.13 o
 -12   8  15      251.71      259.29     56.92 o
 -10   8  15      206.84      264.66     52.34 o
  -8   8  15     1861.44     2393.24    191.99 o
  -6   8  15       52.89        0.00     81.64 o
  -4   8  15      150.71       79.46     76.83 o
  -2   8  15      173.28      278.58     55.29 o
   0   8  15       12.06        5.31     35.72 o
   2   8  15       19.71      -24.59     45.56 o
   4   8  15      201.38      158.79     98.39 o
   6   8  15      181.72      154.28     21.80 o
   8   8  15     1015.19     1171.26    620.67 o
 -21   9  15       39.39       46.06     43.75 o
 -19   9  15       76.80       38.22     33.74 o
 -17   9  15        0.98      -26.09     26.09 o
 -15   9  15       17.11      -40.89     67.06 o
 -13   9  15      937.59      913.31    255.45 o
 -11   9  15       44.33       56.89     23.68 o
  -9   9  15      710.08      785.60    152.34 o
  -7   9  15       53.89       91.40     48.52 o
  -5   9  15      953.96     1129.13     70.90 o
  -3   9  15        2.52       17.60     29.19 o
  -1   9  15       61.51       76.53     78.06 o
   1   9  15        0.75        9.24     60.55 o
   3   9  15      552.45      616.10    328.70 o
   5   9  15        0.03      -21.12     55.76 o
 -16  10  15      130.73       88.18     44.90 o
 -14  10  15        9.44       -8.17     27.27 o
 -12  10  15       31.57       47.53     46.13 o
 -10  10  15        7.58      -13.33     86.16 o
  -8  10  15     1318.25     1431.33    524.24 o
  -6  10  15      106.24      -52.54     64.42 o
  -4  10  15        1.28      -14.30     53.96 o
  -2  10  15      449.61      515.85     47.31 o
   0  10  15        9.68       26.69     25.92 o
 -34   0  16       49.61       86.69     16.55 o
 -32   0  16      655.35      891.42    184.97 o
 -30   0  16        0.86       -0.43     72.21 o
 -28   0  16       17.21      -54.14     89.78 o
 -26   0  16       32.03      181.67     37.93 o
 -24   0  16     2002.93     1024.27     59.80 o
 -22   0  16     2175.19     1988.79     71.85 o
 -20   0  16     4417.05     4606.50    137.58 o
 -18   0  16     2459.17     2714.01     83.74 o
 -16   0  16     9897.04     9408.36    243.85 o
 -14   0  16     2678.64     3483.70    107.10 o
 -12   0  16     1184.35     1101.32     47.54 o
 -10   0  16      252.33      319.58     33.37 o
  -8   0  16    16342.97    18630.54    456.61 o
  -6   0  16     6306.86     7065.62    205.59 o
  -4   0  16     7766.88     8394.30    230.38 o
  -2   0  16       67.84      -11.82     90.74 o
   0   0  16     2597.95     2697.29     79.35 o
   2   0  16      932.05     1195.35     57.44 o
   4   0  16      357.35      577.05     49.96 o
   6   0  16       94.37      186.45     42.70 o
   8   0  16    10697.92    12007.66    328.23 o
  10   0  16      975.89      628.62     55.92 o
  12   0  16      245.57      236.44     38.14 o
  14   0  16      105.01       25.74    110.57 o
  16   0  16       46.14       29.17     27.26 o
 -33   1  16       72.44      116.04     29.88 o
 -31   1  16        4.27       54.89     49.94 o
 -29   1  16       27.56        8.94     29.75 o
 -27   1  16      239.71      309.21     31.21 o
 -25   1  16      572.37      472.43     89.27 o
 -23   1  16      243.46      147.64     47.38 o
 -21   1  16     2803.87     2758.18    175.18 o
 -19   1  16        1.33      -23.87     26.47 o
 -17   1  16        3.76      -64.36     64.36 o
 -15   1  16       75.78      136.84     23.51 o
 -13   1  16     4010.52     3917.65     80.18 o
 -11   1  16      695.83      923.44     30.96 o
  -9   1  16     4321.53     5101.95    206.71 o
  -7   1  16     1229.21     1283.19     36.04 o
  -5   1  16      464.76      437.62     27.04 o
  -3   1  16      525.27      708.12     32.66 o
  -1   1  16      252.35      205.96    110.31 o
   1   1  16      717.46      787.08    121.15 o
   3   1  16     1091.59     1104.38     42.18 o
   5   1  16      395.53      342.42     66.56 o
   7   1  16      906.62      938.09    128.52 o
   9   1  16       64.66       67.87     35.74 o
  11   1  16      398.40      366.18    106.51 o
  13   1  16       24.03       37.11     50.99 o
  15   1  16        3.23      -10.26     51.76 o
 -32   2  16      737.23      892.87     67.05 o
 -30   2  16      216.25      266.15     38.61 o
 -28   2  16      150.50      126.76     25.33 o
 -26   2  16       43.25       23.14     67.08 o
 -24   2  16      267.63      301.21     33.76 o
 -22   2  16       65.74       85.76     48.90 o
 -20   2  16     6141.53     5982.84    369.95 o
 -18   2  16        1.00       36.72     24.63 o
 -16   2  16     8159.22     7831.20    327.13 o
 -14   2  16     1598.07     1876.26     72.58 o
 -12   2  16       61.88       21.79     69.77 o
 -10   2  16     1405.42     1285.50     35.04 o
  -8   2  16     4134.76     4456.12     99.05 o
  -6   2  16     7262.90     7867.33    156.40 o
  -4   2  16      879.48     1059.24     78.43 o
  -2   2  16      116.90       57.87     25.56 o
   0   2  16      761.54      851.01     38.15 o
   2   2  16      462.52      511.54     32.93 o
   4   2  16       27.89       81.83     28.82 o
   6   2  16      794.10      868.77     40.90 o
   8   2  16     3351.65     3294.24    844.76 o
  10   2  16      785.41      901.56     38.12 o
  12   2  16        5.75      -49.03     76.56 o
  14   2  16      127.99      118.93     83.98 o
  16   2  16       30.58       -9.52     30.88 o
 -33   3  16      139.41      150.95     20.70 o
 -31   3  16      185.54      202.13     18.30 o
 -29   3  16     1124.45     1406.94    125.37 o
 -27   3  16      377.26      414.63    112.81 o
 -25   3  16      740.55      704.76    118.00 o
 -23   3  16     4494.10     5346.14    129.05 o
 -21   3  16     2305.45     1952.59    723.61 o
 -19   3  16      324.83      262.68     49.01 o
 -17   3  16     2493.85     2806.63    174.55 o
 -15   3  16     1871.73     2004.47     66.58 o
 -13   3  16     4538.21     4894.35    100.07 o
 -11   3  16     2271.54     2682.40    110.77 o
  -9   3  16     3588.68     4410.54    159.10 o
  -7   3  16     5677.21     6726.33    152.88 o
  -5   3  16     4186.53     4869.03    139.28 o
  -3   3  16      229.26      252.87     27.84 o
  -1   3  16      223.42      319.18     31.40 o
   1   3  16     2804.26     3260.00     64.81 o
   3   3  16      800.61      765.04    112.66 o
   5   3  16     4182.63     5000.91    124.40 o
   7   3  16     3732.96     3078.76   1016.95 o
   9   3  16     1432.14     1640.90     47.32 o
  11   3  16      667.98      599.70    337.20 o
  13   3  16      888.79      857.53    454.59 o
  15   3  16      170.20      183.27     20.89 o
 -32   4  16      374.74      470.78     27.37 o
 -30   4  16       50.18       53.92     48.17 o
 -28   4  16       11.29       16.47     27.80 o
 -26   4  16      178.83      245.96     72.53 o
 -24   4  16       46.89      -79.30     79.30 o
 -22   4  16     1149.02     1040.03     58.50 o
 -20   4  16      140.28       93.40     29.04 o
 -18   4  16        0.86       15.02     83.34 o
 -16   4  16     4159.70     4428.76    205.53 o
 -14   4  16     5596.47     6042.30    122.51 o
 -12   4  16        1.36       53.68     24.14 o
 -10   4  16     5801.33     6055.52    169.19 o
  -8   4  16      209.14      219.97     30.99 o
  -6   4  16      428.74      539.08     34.38 o
  -4   4  16     1310.96     1354.70    131.44 o
  -2   4  16      687.10      901.30     39.24 o
   0   4  16      701.82      752.09     35.67 o
   2   4  16        3.14      -88.77     88.77 o
   4   4  16      164.29      199.52     47.47 o
   6   4  16     1281.77     1177.25    517.63 o
   8   4  16       48.13       97.94     69.96 o
  10   4  16        2.78      -19.97     34.69 o
  12   4  16      100.90       97.18     21.28 o
  14   4  16       47.89      -24.40     53.93 o
 -31   5  16      175.22      163.46     36.42 o
 -29   5  16     1044.27      912.07    474.42 o
 -27   5  16       57.24       86.14     35.73 o
 -25   5  16      911.17     1084.50    113.17 o
 -23   5  16      345.09      410.60     33.10 o
 -21   5  16     1206.89     1325.02     63.09 o
 -19   5  16       61.42       63.45     70.25 o
 -17   5  16      573.96      539.18     34.15 o
 -15   5  16     1431.75     1819.02     48.58 o
 -13   5  16     2717.27     2967.73    142.65 o
 -11   5  16      439.70      426.58     33.87 o
  -9   5  16     1114.52     1276.50     42.76 o
  -7   5  16     2934.68     3200.64    102.81 o
  -5   5  16        4.55       13.64     36.65 o
  -3   5  16     1452.33     1776.14     49.82 o
  -1   5  16     1420.83     1477.38     47.16 o
   1   5  16      644.45      889.31     41.97 o
   3   5  16       20.05      -86.63     86.71 o
   5   5  16      797.13      718.30    311.86 o
   7   5  16     2694.69     2840.66    192.48 o
   9   5  16       77.06      106.93     56.71 o
  11   5  16      636.03      619.34     40.06 o
  13   5  16      296.60      273.16     20.37 o
 -28   6  16       30.49      -13.93     35.81 o
 -26   6  16      709.11      769.65     76.54 o
 -24   6  16      143.38      253.32     48.92 o
 -22   6  16      982.45     1158.61     93.04 o
 -20   6  16     1004.71     1052.21     94.66 o
 -18   6  16       20.40       29.81     37.45 o
 -16   6  16      109.75      112.00     71.97 o
 -14   6  16      370.70      453.64     34.33 o
 -12   6  16       91.07      126.62     32.12 o
 -10   6  16     2108.59     2125.73     56.56 o
  -8   6  16     1308.94     1530.17     99.27 o
  -6   6  16     2441.50     2652.79    341.31 o
  -4   6  16     2716.46     2649.52     71.51 o
  -2   6  16       24.64       52.39     37.55 o
   0   6  16       32.67      -81.81     81.81 o
   2   6  16      509.60      533.87     34.41 o
   4   6  16       21.45      -35.66     82.46 o
   6   6  16      666.06      643.24     34.74 o
   8   6  16      116.00      123.74    112.29 o
  10   6  16      280.42      328.74     56.73 o
  12   6  16      402.24      424.88     86.69 o
 -27   7  16       14.19       14.95     17.15 o
 -25   7  16       44.87       52.87     30.22 o
 -23   7  16        1.26       18.79     44.64 o
 -21   7  16      155.35      177.28     27.21 o
 -19   7  16      836.38      969.85     74.80 o
 -17   7  16      609.09      497.30    210.50 o
 -15   7  16      247.75      234.86     30.11 o
 -13   7  16     1574.62     1834.34    150.39 o
 -11   7  16      246.49      299.25     31.11 o
  -9   7  16        0.50       41.69     45.08 o
  -7   7  16        2.13       -3.77     69.22 o
  -5   7  16       92.60       89.10     39.75 o
  -3   7  16      127.95      222.42     42.99 o
  -1   7  16       89.29      160.48     34.89 o
   1   7  16        3.72      -53.52    105.60 o
   3   7  16     1058.63      934.84    504.46 o
   5   7  16      364.82      433.20     29.45 o
   7   7  16      104.99       26.69     78.45 o
   9   7  16     1049.78     1133.12    209.83 o
 -24   8  16       10.52       11.96     28.50 o
 -22   8  16      707.66      880.89    112.00 o
 -20   8  16      268.75      343.62     25.84 o
 -18   8  16        1.14      -26.65     27.62 o
 -16   8  16       17.71        6.43     63.29 o
 -14   8  16      230.96      228.20     28.93 o
 -12   8  16       88.48       78.11     63.96 o
 -10   8  16      230.74      246.26     47.76 o
  -8   8  16        3.41      -84.22     84.22 o
  -6   8  16     1053.60     1322.31     93.24 o
  -4   8  16      764.55      848.53     37.86 o
  -2   8  16      293.59      405.55     65.41 o
   0   8  16        4.11      -68.81     68.81 o
   2   8  16        2.68        0.84     66.48 o
   4   8  16        2.83        9.74     49.08 o
   6   8  16      175.89      106.18    104.77 o
 -19   9  16      480.46      500.57     31.09 o
 -17   9  16      209.20      249.54     60.16 o
 -15   9  16      154.59      145.73     91.23 o
 -13   9  16      384.90      363.40     98.89 o
 -11   9  16       19.57      -13.07     22.23 o
  -9   9  16       13.02      -10.68     38.22 o
  -7   9  16      749.47      955.35    113.91 o
  -5   9  16     1046.65     1314.81     54.59 o
  -3   9  16        5.07      -58.97     58.97 o
  -1   9  16      302.77      360.79    112.70 o
   1   9  16       10.67      -21.27     77.87 o
   3   9  16      119.87      102.36     41.09 o
 -14  10  16        7.98      -25.16     25.16 o
 -12  10  16      225.27      134.50     21.20 o
 -10  10  16       20.23       33.52     18.91 o
  -8  10  16       37.53       60.53     49.37 o
  -6  10  16        0.88       29.89     25.22 o
  -4  10  16       29.78       22.28     25.33 o
 -33   1  17      102.91      138.50     22.70 o
 -31   1  17       17.33       63.70     45.79 o
 -29   1  17     1855.77     2111.69     66.29 o
 -27   1  17      789.09      775.90    365.47 o
 -25   1  17     5936.59     3439.16   1388.79 o
 -23   1  17      441.70      612.67    101.84 o
 -21   1  17      912.57     1400.95     44.45 o
 -19   1  17     5681.44     6737.29    181.24 o
 -17   1  17      193.34      191.13     28.31 o
 -15   1  17     2215.38     2687.94    154.72 o
 -13   1  17       61.38       34.72     30.31 o
 -11   1  17      579.55      559.05     31.36 o
  -9   1  17    20031.07    21755.28   1188.11 o
  -7   1  17     4310.27     4775.73    101.94 o
  -5   1  17      315.37      316.47     29.70 o
  -3   1  17     3107.13     3379.52    304.21 o
  -1   1  17     2610.27     2929.07    502.49 o
   1   1  17     7216.57     8136.71    329.56 o
   3   1  17      762.58      977.35     40.20 o
   5   1  17      265.40      205.29     30.24 o
   7   1  17      199.40      164.87    101.62 o
   9   1  17      691.62      562.15    245.53 o
  11   1  17      400.93      311.19    167.73 o
  13   1  17      237.80      228.90    155.21 o
  15   1  17      207.40      274.71     20.73 o
 -32   2  17      235.22      269.34     20.02 o
 -30   2  17       43.24       51.86     24.82 o
 -28   2  17        0.54      -23.04     50.51 o
 -26   2  17       64.54       35.87     69.59 o
 -24   2  17     1085.46      928.22    342.59 o
 -22   2  17     3875.85     4102.49    238.09 o
 -20   2  17     3188.21     3378.95     82.56 o
 -18   2  17     1659.56     1953.72     47.49 o
 -16   2  17      437.38      494.47     32.48 o
 -14   2  17      518.77      511.11     31.35 o
 -12   2  17     2348.85     2529.72     54.70 o
 -10   2  17     3317.06     3449.46    317.41 o
  -8   2  17     5947.34     6041.59    127.29 o
  -6   2  17     5325.23     5925.51    150.69 o
  -4   2  17     1303.24     1304.56    166.67 o
  -2   2  17      533.42      560.21     70.67 o
   0   2  17       46.83       -6.71     36.08 o
   2   2  17       21.59       73.85     36.88 o
   4   2  17      364.64      335.74     34.05 o
   6   2  17      870.02     1070.15    443.73 o
   8   2  17     1109.56     1262.90     75.20 o
  10   2  17      433.86      127.00     69.71 o
  12   2  17        0.09      -61.19     61.19 o
  14   2  17        9.71      -72.23    103.51 o
 -31   3  17      498.58      504.93     55.39 o
 -29   3  17        0.52       13.11     31.37 o
 -27   3  17        8.16      -25.29     32.14 o
 -25   3  17      197.50      209.90     61.20 o
 -23   3  17       47.89       75.56     35.83 o
 -21   3  17       27.32       38.02     35.53 o
 -19   3  17      382.67      478.09     67.89 o
 -17   3  17        3.48       -7.33     35.42 o
 -15   3  17      409.48      477.70     31.69 o
 -13   3  17      107.04       98.36     54.24 o
 -11   3  17       56.58       19.24     79.85 o
  -9   3  17     3250.21     3344.15     72.98 o
  -7   3  17      477.00      538.37     35.04 o
  -5   3  17      657.69      706.70     36.82 o
  -3   3  17     4968.09     5855.92    126.33 o
  -1   3  17     1232.59     1330.97    105.09 o
   1   3  17     2750.58     2718.43    347.36 o
   3   3  17     2003.11     2263.53    235.00 o
   5   3  17       23.73       27.62     28.57 o
   7   3  17      229.69      221.36     34.03 o
   9   3  17        0.48      -48.81     87.71 o
  11   3  17        2.52      -49.88     60.52 o
  13   3  17       41.39       43.75     59.00 o
 -32   4  17        0.59        6.89     20.40 o
 -30   4  17        8.95       -2.72     24.92 o
 -28   4  17       17.62      -57.61     57.61 o
 -26   4  17      177.51      202.44     26.95 o
 -24   4  17     1374.44     1560.35     74.84 o
 -22   4  17     2280.98     1884.87    792.01 o
 -20   4  17     1828.60     1801.21     56.26 o
 -18   4  17      131.96      194.33     29.18 o
 -16   4  17       31.86      -84.89    116.76 o
 -14   4  17     1674.01     1885.81     55.10 o
 -12   4  17        1.62      -25.99     25.99 o
 -10   4  17     2104.66     2797.45     62.59 o
  -8   4  17     6355.40     7248.24    148.94 o
  -6   4  17    13663.36    14120.05   1607.91 o
  -4   4  17       31.73        9.63     54.71 o
  -2   4  17      187.10      294.69     31.87 o
   0   4  17      275.57      276.62     78.18 o
   2   4  17     1467.40     1318.60    224.74 o
   4   4  17      177.10       41.33     57.29 o
   6   4  17      246.41      235.37    118.22 o
   8   4  17      158.06      229.55    123.54 o
  10   4  17      939.56     1017.98     35.02 o
  12   4  17       16.01       20.30     19.64 o
 -29   5  17      168.49      182.67     53.79 o
 -27   5  17       57.39       70.37     18.30 o
 -25   5  17       11.59       -6.36     29.33 o
 -23   5  17     1831.53     1927.83    172.41 o
 -21   5  17     1418.54     1197.98    496.14 o
 -19   5  17       62.61       32.83     58.52 o
 -17   5  17      114.94       78.25    100.66 o
 -15   5  17        0.75        0.36     33.90 o
 -13   5  17      947.91     1094.21     47.52 o
 -11   5  17     1170.32     1279.28     53.45 o
  -9   5  17     1117.64     1116.43    118.72 o
  -7   5  17       51.40       52.82     53.66 o
  -5   5  17     4592.74     5513.55    116.43 o
  -3   5  17      238.75      288.70     90.28 o
  -1   5  17      401.77      533.93     35.14 o
   1   5  17      995.02     1032.06     39.67 o
   3   5  17      535.97      400.07    211.24 o
   5   5  17      314.39      383.66     80.76 o
   7   5  17     1378.60     1476.77    785.08 o
   9   5  17      393.44      407.28     26.79 o
  11   5  17      144.31      170.98     77.88 o
 -28   6  17        5.02       12.23     18.35 o
 -26   6  17      188.58      221.12    100.38 o
 -24   6  17        1.10      -60.73     60.73 o
 -22   6  17     1594.94     1792.68    128.44 o
 -20   6  17       54.06       21.74     73.17 o
 -18   6  17     1108.79     1145.37     70.81 o
 -16   6  17      806.66      880.40     76.32 o
 -14   6  17       16.75      -64.51     89.69 o
 -12   6  17     1617.69     1904.86     78.78 o
 -10   6  17      357.09      426.02     34.15 o
  -8   6  17      556.93      775.86    155.84 o
  -6   6  17      389.93      549.28     37.01 o
  -4   6  17      341.10      512.60     32.97 o
  -2   6  17      992.45     1054.59     98.76 o
   0   6  17      484.03      497.46     34.10 o
   2   6  17       34.44       -7.78     36.26 o
   4   6  17      658.58      616.59     86.99 o
   6   6  17        4.27       -8.17     37.17 o
   8   6  17       43.45      107.03     44.89 o
  10   6  17       53.21       18.96     27.45 o
 -25   7  17      348.42      472.88     57.11 o
 -23   7  17      558.72      697.59     98.81 o
 -21   7  17      781.86      816.62     96.26 o
 -19   7  17       67.63       -6.83     77.48 o
 -17   7  17        6.15       -2.65     40.13 o
 -15   7  17       28.35      -51.27     75.89 o
 -13   7  17     1063.97     1171.67    154.50 o
 -11   7  17     1459.02     1544.82    239.35 o
  -9   7  17     1851.30     1809.05    315.21 o
  -7   7  17      958.56     1297.79     44.44 o
  -5   7  17     1752.09     2006.39     50.10 o
  -3   7  17       35.15      -13.76     53.18 o
  -1   7  17       97.44       52.89     67.96 o
   1   7  17      118.42       34.95     86.93 o
   3   7  17       46.37      -31.00    143.93 o
   5   7  17      298.50      339.83    212.44 o
   7   7  17      467.11      513.89     85.65 o
 -22   8  17       70.56       86.20     52.71 o
 -20   8  17      113.45      200.69     24.40 o
 -18   8  17      577.30      422.21    155.66 o
 -16   8  17      392.07      356.58     30.13 o
 -14   8  17      569.19      731.92     50.84 o
 -12   8  17      469.37      491.99    122.45 o
 -10   8  17      644.98      729.14    189.34 o
  -8   8  17       44.09       52.08     34.18 o
  -6   8  17       53.32       66.12     25.83 o
  -4   8  17     1224.31     1440.45     74.07 o
  -2   8  17      297.02      250.11     25.64 o
   0   8  17     1061.52     1315.36    769.57 o
   2   8  17       18.50       34.94     43.56 o
   4   8  17      678.14      654.38    371.71 o
 -19   9  17        3.19        9.33     33.45 o
 -17   9  17       37.95      -14.29    110.47 o
 -15   9  17      368.83      389.88     47.30 o
 -13   9  17        3.42      -47.13    117.90 o
 -11   9  17      425.55      430.08    141.81 o
  -9   9  17       60.36       47.57     61.86 o
  -7   9  17      419.88      451.39     26.72 o
  -5   9  17      121.62      146.42     22.18 o
  -3   9  17       49.83       28.20     50.61 o
  -1   9  17        9.09      -18.69     28.35 o
   1   9  17      178.66      139.19     30.51 o
 -32   0  18      260.33      355.44     32.80 o
 -30   0  18      161.36      169.69     31.46 o
 -28   0  18      717.56      197.65     41.02 o
 -26   0  18      129.23       92.27     38.32 o
 -24   0  18     9932.61    11366.78    307.32 o
 -22   0  18     4273.62     4666.93    143.09 o
 -20   0  18      662.61      834.03     52.46 o
 -18   0  18     1548.70     1632.74     65.88 o
 -16   0  18      522.84      842.48     50.55 o
 -14   0  18     1015.72     1262.08     56.49 o
 -12   0  18    12883.27    13120.10    298.63 o
 -10   0  18     1794.87     1356.88     59.79 o
  -8   0  18    17287.85    20135.21    513.94 o
  -6   0  18     2884.01     2646.64     77.08 o
  -4   0  18      703.87      748.80     50.37 o
  -2   0  18     3803.92     2373.04     76.20 o
   0   0  18       25.64        0.00     93.79 o
   2   0  18      541.02      798.05     54.93 o
   4   0  18      370.05      461.30     49.01 o
   6   0  18      731.37      335.39     45.79 o
   8   0  18     1689.38     1903.94     68.19 o
  10   0  18        2.36       19.63     37.36 o
  12   0  18       25.33      -78.35     78.35 o
  14   0  18      567.63      635.92     34.34 o
 -33   1  18        1.03      -24.84     50.20 o
 -31   1  18      106.07      169.16     46.42 o
 -29   1  18        1.38       23.53     56.92 o
 -27   1  18      171.65       63.39     33.08 o
 -25   1  18      348.76      270.15    144.45 o
 -23   1  18     1123.71     1287.95     62.51 o
 -21   1  18      111.77       82.99     92.18 o
 -19   1  18      224.99      255.51     29.30 o
 -17   1  18       52.15      -83.14     83.14 o
 -15   1  18      155.68      148.57     29.25 o
 -13   1  18      737.80      710.78     33.72 o
 -11   1  18        2.77      -14.56     71.96 o
  -9   1  18     1881.34     2004.15    408.17 o
  -7   1  18     2187.89     2629.81     80.94 o
  -5   1  18       18.56      -27.80     33.96 o
  -3   1  18       55.37       21.31     82.17 o
  -1   1  18      399.18      337.67     99.45 o
   1   1  18       12.11      -35.68     66.11 o
   3   1  18      481.90      553.45     34.57 o
   5   1  18        0.34       77.51    164.41 o
   7   1  18      160.29      151.56    125.64 o
   9   1  18      194.40       99.20    199.53 o
  11   1  18       76.44       55.66     76.54 o
  13   1  18       71.66      104.81     18.95 o
 -32   2  18       19.01       14.71     38.32 o
 -30   2  18       45.28       66.38     19.93 o
 -28   2  18      418.50      592.64    311.35 o
 -26   2  18      225.82      315.53    155.78 o
 -24   2  18     4577.22     3380.41   2694.82 o
 -22   2  18       94.39      170.36     28.14 o
 -20   2  18      665.10      715.00     36.34 o
 -18   2  18      274.34      150.38     59.02 o
 -16   2  18      519.78      623.03     34.31 o
 -14   2  18      839.28      716.68     34.94 o
 -12   2  18    10174.37     9620.32   1823.89 o
 -10   2  18     1522.95     1590.85     45.64 o
  -8   2  18    12641.90    10909.10   1608.47 o
  -6   2  18      129.44      148.38     28.89 o
  -4   2  18      507.40      493.80    136.56 o
  -2   2  18     1647.05     1562.32    127.58 o
   0   2  18       90.23       -4.77    100.83 o
   2   2  18       80.65       86.99     27.09 o
   4   2  18        7.24      -39.22     82.17 o
   6   2  18      175.02      181.10    157.10 o
   8   2  18     1686.27      193.20     31.37 o
  10   2  18      467.17      526.98     34.05 o
  12   2  18      283.20      268.98    155.42 o
 -31   3  18     1147.18     1336.58    404.19 o
 -29   3  18       59.61       61.62     20.86 o
 -27   3  18     1032.07     1213.05     39.31 o
 -25   3  18      747.42      560.50    221.79 o
 -23   3  18     2091.83     1739.76    958.38 o
 -21   3  18     3905.10     4128.87     85.96 o
 -19   3  18      217.54      227.45    105.15 o
 -17   3  18       55.65      116.79     46.51 o
 -15   3  18     1467.70     1578.86     80.39 o
 -13   3  18        1.89       54.14     36.41 o
 -11   3  18      211.64      217.17     30.05 o
  -9   3  18     4335.21     4479.43    242.16 o
  -7   3  18     3011.14     2327.99    305.49 o
  -5   3  18      116.11       76.73     62.44 o
  -3   3  18     1294.37     1512.22    243.98 o
  -1   3  18     1878.68     1938.16    196.67 o
   1   3  18      270.62      231.09    138.24 o
   3   3  18      223.91      347.00    195.53 o
   5   3  18      606.74      791.96    116.07 o
   7   3  18      193.99      212.43    203.25 o
   9   3  18      146.43      255.77    237.84 o
  11   3  18      821.42      770.45     66.51 o
 -30   4  18      186.16      239.65     82.24 o
 -28   4  18      331.70      348.04     26.67 o
 -26   4  18       55.25      129.42     24.37 o
 -24   4  18        5.62       42.31     35.30 o
 -22   4  18      980.27      860.35    463.45 o
 -20   4  18        1.52       11.90     69.36 o
 -18   4  18        0.05        0.00     71.81 o
 -16   4  18      307.57      304.14     30.39 o
 -14   4  18      760.66      657.38    136.79 o
 -12   4  18      213.90      240.39    169.79 o
 -10   4  18     2938.18     3152.43    274.09 o
  -8   4  18     1521.21     1421.96     70.46 o
  -6   4  18     1509.82     1026.81     52.99 o
  -4   4  18     2125.61     2337.66     57.42 o
  -2   4  18     1411.30     1314.51    145.39 o
   0   4  18       21.43       -8.98     69.89 o
   2   4  18       53.07       11.50     38.06 o
   4   4  18       66.38      107.77     26.47 o
   6   4  18        1.66        1.74     28.07 o
   8   4  18        0.51        0.70     49.18 o
  10   4  18      189.47      170.41    159.11 o
 -29   5  18       44.69      124.01     16.52 o
 -27   5  18     1267.02     1507.81     89.46 o
 -25   5  18      227.41      261.96     27.96 o
 -23   5  18      356.38      327.13    157.04 o
 -21   5  18      451.41      412.22    312.69 o
 -19   5  18       30.50     -104.25    124.48 o
 -17   5  18       78.97       89.71     25.47 o
 -15   5  18     2028.20     1912.62    410.12 o
 -13   5  18       13.35       26.49     70.44 o
 -11   5  18      889.71     1056.11    168.11 o
  -9   5  18       10.77       25.24     36.32 o
  -7   5  18      545.92      576.75    182.73 o
  -5   5  18     1922.83     1891.94    392.21 o
  -3   5  18      250.68      288.20     37.85 o
  -1   5  18      236.99      233.41     29.59 o
   1   5  18      184.75      132.84     37.66 o
   3   5  18       94.65      135.59     32.60 o
   5   5  18      367.82      276.02    193.19 o
   7   5  18        0.18      -58.74     58.74 o
   9   5  18        0.29        8.48     18.67 o
 -28   6  18      104.61      119.52     22.91 o
 -26   6  18      435.29      452.18     84.11 o
 -24   6  18      335.97      300.78     26.81 o
 -22   6  18     2340.60     1837.18    916.68 o
 -20   6  18      127.49      168.60    130.50 o
 -18   6  18        0.73      -32.44     71.64 o
 -16   6  18        7.00        6.50     63.89 o
 -14   6  18      946.19     1116.66     39.73 o
 -12   6  18       76.73       92.90     27.74 o
 -10   6  18     1424.73     1440.45    242.30 o
  -8   6  18     1383.12     1464.13    493.07 o
  -6   6  18     2012.35     2518.32     54.78 o
  -4   6  18      486.36      483.77     33.71 o
  -2   6  18       91.58      107.83     61.48 o
   0   6  18        0.11      -70.55     78.53 o
   2   6  18       22.06      -41.43     73.43 o
   4   6  18        0.09      -75.35     75.35 o
   6   6  18      423.41      520.28     26.31 o
   8   6  18        9.70       -4.40     89.78 o
 -25   7  18      167.02      179.53     39.94 o
 -23   7  18      624.08      612.71     30.62 o
 -21   7  18       29.14       89.73     29.45 o
 -19   7  18        9.40       -5.10     69.75 o
 -17   7  18      119.07      135.28     83.50 o
 -15   7  18      484.97      545.48     40.05 o
 -13   7  18      274.62      299.69    106.21 o
 -11   7  18       48.79       78.99     24.80 o
  -9   7  18      740.91      646.78    200.33 o
  -7   7  18       43.23      -84.41     84.41 o
  -5   7  18      292.41      338.63     32.42 o
  -3   7  18       45.05       98.35     29.93 o
  -1   7  18      486.57      391.41    260.54 o
   1   7  18      152.44       93.02     23.49 o
   3   7  18       70.85       19.03     60.62 o
   5   7  18        4.49       36.22     26.03 o
 -22   8  18      811.38      856.62     87.70 o
 -20   8  18       39.47      -37.15     57.69 o
 -18   8  18       25.69       32.23     25.74 o
 -16   8  18       15.54      -54.06     98.84 o
 -14   8  18      595.00      597.65    157.48 o
 -12   8  18      227.43      192.45     31.75 o
 -10   8  18      170.94      171.60     89.23 o
  -8   8  18      195.39      267.90     27.14 o
  -6   8  18      681.82      929.13     35.82 o
  -4   8  18       55.08       58.40     27.99 o
  -2   8  18       39.43       -1.86     49.28 o
   0   8  18       32.81       76.00     20.75 o
   2   8  18        1.50       16.39     66.81 o
 -17   9  18       14.75      -18.51     49.45 o
 -15   9  18      188.17      187.99     47.10 o
 -13   9  18        3.15       -5.80     54.94 o
 -11   9  18       30.19       31.41     24.36 o
  -9   9  18     1572.51     1843.31    144.44 o
  -7   9  18      576.31      681.47     65.82 o
  -5   9  18      100.69      114.30     21.43 o
  -3   9  18       83.71       33.82     39.75 o
 -33   1  19     1727.45     1903.14     42.98 o
 -31   1  19      285.91      304.42    143.21 o
 -29   1  19       95.61       40.32     29.28 o
 -27   1  19      136.74       66.47     88.84 o
 -25   1  19      417.11      578.04     34.70 o
 -23   1  19      964.31     1167.08     80.44 o
 -21   1  19     3231.83     3052.42     69.94 o
 -19   1  19     1082.05     1024.91     38.26 o
 -17   1  19     3232.50     4092.71     86.39 o
 -15   1  19     1367.69     1439.46     63.77 o
 -13   1  19     3720.81     2987.15    802.17 o
 -11   1  19        7.69        0.73     76.79 o
  -9   1  19     2228.90     2524.93     54.12 o
  -7   1  19     2990.95     2746.17    337.14 o
  -5   1  19     1054.95      827.56    221.77 o
  -3   1  19       11.74      -37.11     77.06 o
  -1   1  19     1670.15     1989.61     50.71 o
   1   1  19     1435.05     1958.86     51.42 o
   3   1  19     2156.67     2193.93    805.86 o
   5   1  19     1429.91      997.96    465.99 o
   7   1  19       68.15       22.52    120.20 o
   9   1  19     1060.98     1162.56    630.20 o
  11   1  19        8.01       28.11     24.94 o
 -32   2  19       84.10       74.96     59.58 o
 -30   2  19      353.96      426.87    228.28 o
 -28   2  19        0.08      -35.27     64.41 o
 -26   2  19     1873.64     1700.71    926.20 o
 -24   2  19      681.62      795.97     39.52 o
 -22   2  19     1966.16     2303.58     79.29 o
 -20   2  19     1298.48     1378.58     45.34 o
 -18   2  19      316.62      368.27     30.13 o
 -16   2  19      677.28      835.78     36.29 o
 -14   2  19       73.57       70.63     76.35 o
 -12   2  19      115.44      185.76     28.44 o
 -10   2  19      242.19      125.85     64.54 o
  -8   2  19     2857.44     2923.51    363.76 o
  -6   2  19     2968.22     2533.82    888.86 o
  -4   2  19        9.27      -73.35     73.35 o
  -2   2  19        3.48       -3.00     34.37 o
   0   2  19      699.07      920.60     43.69 o
   2   2  19      247.30      244.61    128.80 o
   4   2  19      142.72      165.41     29.18 o
   6   2  19      403.70      -72.57    113.66 o
   8   2  19        4.13      -61.96     61.96 o
  10   2  19       14.79      -63.74     63.74 o
 -31   3  19       25.99      -35.00     72.63 o
 -29   3  19       59.09       33.13     78.16 o
 -27   3  19        8.41       11.60     22.28 o
 -25   3  19       15.23        4.71     32.63 o
 -23   3  19        0.68      -40.58     74.53 o
 -21   3  19       88.16       26.52     29.24 o
 -19   3  19      267.20      237.59     30.50 o
 -17   3  19     1671.34     1892.19     50.04 o
 -15   3  19      139.72       97.35     53.95 o
 -13   3  19      880.92      955.66     52.76 o
 -11   3  19     2174.23     2448.51    113.03 o
  -9   3  19      569.72      561.94     63.80 o
  -7   3  19      369.77      350.48    109.84 o
  -5   3  19      386.14      467.39     32.90 o
  -3   3  19      239.29      237.72     63.49 o
  -1   3  19      119.66       21.45     80.28 o
   1   3  19       29.65      -42.63     82.16 o
   3   3  19      495.18      590.86     65.90 o
   5   3  19      888.40      949.52    527.54 o
   7   3  19       19.83       40.16     51.28 o
   9   3  19      111.14       99.12     21.92 o
  11   3  19       87.02      -78.89     83.50 o
 -30   4  19      305.13      332.97     22.38 o
 -28   4  19      119.16      136.75     22.04 o
 -26   4  19     1194.78     1189.12    681.73 o
 -24   4  19     1684.99     1839.63    939.67 o
 -22   4  19     2428.49     2899.09     65.83 o
 -20   4  19      207.11      268.18     28.85 o
 -18   4  19       56.23       50.44     26.72 o
 -16   4  19     1466.91     1520.47    353.24 o
 -14   4  19     1000.66     1066.54     99.14 o
 -12   4  19       92.77       90.16     43.37 o
 -10   4  19     7693.82     7503.07    861.24 o
  -8   4  19     1032.33      673.81     50.77 o
  -6   4  19      464.95      663.77     94.03 o
  -4   4  19     1468.68     1792.37    159.53 o
  -2   4  19      244.63      240.50     46.91 o
   0   4  19       29.03        5.56     35.64 o
   2   4  19       33.65      -39.60     75.85 o
   4   4  19      191.04      292.78    139.76 o
   6   4  19      276.76      274.67     25.28 o
   8   4  19       45.19      -13.73     51.82 o
  10   4  19       81.61       83.08     17.45 o
 -29   5  19      166.25      179.51     19.77 o
 -27   5  19      223.81      269.42     29.27 o
 -25   5  19      498.74      521.31    251.30 o
 -23   5  19      112.73      154.48     65.01 o
 -21   5  19      947.11     1085.94     45.90 o
 -19   5  19        5.09        3.21     25.54 o
 -17   5  19      155.45      206.64     28.41 o
 -15   5  19       27.07      -91.12     91.12 o
 -13   5  19       50.08        5.68     38.02 o
 -11   5  19      966.42     1001.32    191.60 o
  -9   5  19       17.44      -85.79     85.79 o
  -7   5  19     1684.38     1762.46    415.41 o
  -5   5  19       79.03       52.65     27.63 o
  -3   5  19      422.07      429.81     35.47 o
  -1   5  19      562.03      499.88    276.77 o
   1   5  19        3.28       37.12     75.39 o
   3   5  19      157.18       90.21     65.68 o
   5   5  19      263.12      443.06     45.00 o
   7   5  19      161.36      203.92     21.74 o
 -26   6  19       56.01      100.80     20.05 o
 -24   6  19      806.23      636.15    314.58 o
 -22   6  19        0.82        5.49     64.01 o
 -20   6  19       54.37       46.56     37.27 o
 -18   6  19      227.50      229.29     26.47 o
 -16   6  19      497.38      580.67     39.48 o
 -14   6  19     2827.79     2967.18    464.85 o
 -12   6  19       15.84        5.12     48.42 o
 -10   6  19      963.07      915.44    359.06 o
  -8   6  19       32.42      -24.16     80.83 o
  -6   6  19        7.19      -43.47     56.90 o
  -4   6  19      216.08      299.46     28.61 o
  -2   6  19      432.04      342.34    212.65 o
   0   6  19        7.90      -39.02     69.22 o
   2   6  19      647.44      219.87    172.66 o
   4   6  19      113.41      154.86     19.68 o
   6   6  19      193.10      201.58     21.01 o
 -25   7  19       30.78       70.53     23.45 o
 -23   7  19      663.29      650.09    331.05 o
 -21   7  19      406.10      376.48    234.50 o
 -19   7  19       30.97      -64.99    105.23 o
 -17   7  19        0.75      -11.92     67.02 o
 -15   7  19       10.97       41.05     44.22 o
 -13   7  19        6.55       13.39     32.47 o
 -11   7  19      481.83      545.58    206.66 o
  -9   7  19      314.92      393.54     30.13 o
  -7   7  19      314.42      406.62     30.34 o
  -5   7  19      312.52      361.23     72.18 o
  -3   7  19       90.28       89.80     52.33 o
  -1   7  19       30.54       52.85     27.67 o
   1   7  19       18.47      -66.69     66.69 o
   3   7  19       11.08       -1.92     24.59 o
 -20   8  19      695.46      374.23    290.34 o
 -18   8  19      193.95      193.76     64.54 o
 -16   8  19      685.35      618.23    159.89 o
 -14   8  19      857.42      936.43    216.80 o
 -12   8  19        2.27      -70.49     73.29 o
 -10   8  19       89.39      114.07     22.09 o
  -8   8  19      143.64      146.93     23.13 o
  -6   8  19      174.68      201.79     22.53 o
  -4   8  19      279.12      211.54    220.73 o
  -2   8  19      278.24      335.00     61.69 o
   0   8  19        0.25      -28.66     28.66 o
 -13   9  19        0.65      -16.56     24.02 o
 -11   9  19       66.35       47.04     24.17 o
  -9   9  19       17.57      -18.25     44.51 o
  -7   9  19       21.61        0.00     65.58 o
 -32   0  20       51.63      -35.84     74.73 o
 -30   0  20      285.70      100.11     28.99 o
 -28   0  20      238.28      172.37     35.66 o
 -26   0  20     4203.73     5196.17    143.11 o
 -24   0  20     2221.36     2258.24     71.48 o
 -22   0  20      238.09      326.62     41.19 o
 -20   0  20     1576.43     1772.74     69.51 o
 -18   0  20        7.46       68.24     38.12 o
 -16   0  20     2232.75     2412.96     87.91 o
 -14   0  20      859.28      638.06     51.14 o
 -12   0  20        0.34       28.40    117.04 o
 -10   0  20     6278.65     6828.22    190.28 o
  -8   0  20      401.67      364.44     47.68 o
  -6   0  20     1391.66      639.03     53.08 o
  -4   0  20     5225.82     6707.81    195.79 o
  -2   0  20     2982.22     4160.23    113.81 o
   0   0  20     5629.15     5765.84    183.61 o
   2   0  20     3103.47     1392.00     70.59 o
   4   0  20      609.73      676.24     49.41 o
   6   0  20      766.96      139.67     38.35 o
   8   0  20       76.53      101.61     30.31 o
  10   0  20        0.15       -7.24     58.14 o
 -31   1  20        0.23      -59.38     59.38 o
 -29   1  20        7.62      -48.82     57.76 o
 -27   1  20       45.66       10.48     23.78 o
 -25   1  20      145.70      223.77     27.28 o
 -23   1  20      171.56      233.21     27.03 o
 -21   1  20      457.81      468.45     53.31 o
 -19   1  20        0.28      -65.05     89.18 o
 -17   1  20      173.56      153.82     99.62 o
 -15   1  20      137.08      161.39     29.93 o
 -13   1  20       36.61     -114.19    114.19 o
 -11   1  20      700.30      798.13    103.88 o
  -9   1  20      464.24      472.23    220.09 o
  -7   1  20      163.51      102.66     27.43 o
  -5   1  20      731.34      755.08    312.50 o
  -3   1  20      103.60      191.55     37.27 o
  -1   1  20       11.78      -88.49     88.49 o
   1   1  20      271.24      297.40     99.63 o
   3   1  20        0.17        7.65     74.95 o
   5   1  20       69.16       46.32     26.24 o
   7   1  20       34.05      -78.72     78.72 o
   9   1  20       11.71       21.49     48.23 o
 -32   2  20       76.81       54.98     26.50 o
 -30   2  20        1.69       20.69     33.07 o
 -28   2  20       79.68       13.27     30.06 o
 -26   2  20     2028.06     2432.37    202.56 o
 -24   2  20      817.03      850.07     36.09 o
 -22   2  20      277.40      337.23     30.66 o
 -20   2  20     1337.07     1444.78     43.26 o
 -18   2  20       56.86       45.91     69.77 o
 -16   2  20     1007.63      983.94     85.40 o
 -14   2  20       58.33      119.17     91.88 o
 -12   2  20       48.17      154.21     92.55 o
 -10   2  20      455.27      302.63     95.17 o
  -8   2  20     1275.46     1148.70    459.11 o
  -6   2  20     1075.69     1003.23    263.95 o
  -4   2  20      628.57      650.71    255.04 o
  -2   2  20     2668.72     3660.87     78.11 o
   0   2  20     2202.74     2000.44    932.13 o
   2   2  20      366.89      509.53     32.89 o
   4   2  20     1168.97      149.58     32.39 o
   6   2  20      241.96      273.02     25.27 o
   8   2  20       68.84      -15.67     57.22 o
  10   2  20       33.30       18.42     16.03 o
 -31   3  20      134.00      185.02     19.65 o
 -29   3  20      232.85      191.48    115.46 o
 -27   3  20      223.07      269.20    164.65 o
 -25   3  20      103.60      165.01     30.50 o
 -23   3  20     1217.67     1498.90     99.84 o
 -21   3  20      299.97      427.55     32.21 o
 -19   3  20        3.76      -41.02     69.86 o
 -17   3  20        9.51       47.47     32.32 o
 -15   3  20       35.98       36.24     66.24 o
 -13   3  20       17.65      -34.10     77.96 o
 -11   3  20      368.26      454.95     43.10 o
  -9   3  20      839.88      801.14    274.66 o
  -7   3  20      166.83      197.49     30.25 o
  -5   3  20      662.43      625.28    172.64 o
  -3   3  20        1.04       54.67     71.96 o
  -1   3  20      221.34      295.67    202.11 o
   1   3  20      424.71      566.11     33.59 o
   3   3  20       11.94      -18.06     49.94 o
   5   3  20      142.10      122.29     87.03 o
   7   3  20       80.76      122.80     79.21 o
   9   3  20        0.04       21.90     57.85 o
 -30   4  20        0.09       49.07     33.17 o
 -28   4  20       21.63      -57.84     57.84 o
 -26   4  20        7.35      -12.84     35.36 o
 -24   4  20      121.01      195.40     69.30 o
 -22   4  20      728.74      945.84     72.21 o
 -20   4  20      245.75      265.57     63.49 o
 -18   4  20      298.63      326.62     28.58 o
 -16   4  20       48.61       13.74     38.60 o
 -14   4  20       13.07      -11.19     60.05 o
 -12   4  20     1250.18     1058.64     88.67 o
 -10   4  20      154.55      109.30     59.10 o
  -8   4  20       91.61      149.83     31.65 o
  -6   4  20      338.46      451.21     32.77 o
  -4   4  20      145.29      213.62     50.43 o
  -2   4  20      153.81      -39.65    119.44 o
   0   4  20      531.36      745.82     84.12 o
   2   4  20        3.90      -13.71     72.62 o
   4   4  20       24.18      -49.43     59.87 o
   6   4  20       63.39      -18.75     58.02 o
   8   4  20        0.26       25.95     16.24 o
 -27   5  20       67.72       10.05     28.21 o
 -25   5  20       24.51       18.90     38.51 o
 -23   5  20      617.61      807.79    112.46 o
 -21   5  20      249.40      269.09     27.23 o
 -19   5  20      338.89      283.74     52.73 o
 -17   5  20       42.04       66.90    122.96 o
 -15   5  20       39.48       63.13     33.24 o
 -13   5  20      358.31      354.59    125.86 o
 -11   5  20     1024.12      760.92    275.77 o
  -9   5  20      684.87      740.85    190.58 o
  -7   5  20      518.71      627.99     34.11 o
  -5   5  20        7.00       25.01     33.17 o
  -3   5  20       16.10      -11.34     34.52 o
  -1   5  20      208.56      195.23     40.71 o
   1   5  20     1117.46     1232.82    642.73 o
   3   5  20      472.62      425.35     28.13 o
   5   5  20       42.19       37.57     25.07 o
 -26   6  20      142.66      108.92     68.64 o
 -24   6  20      464.74      409.05    254.93 o
 -22   6  20      914.10     1049.39    275.97 o
 -20   6  20        9.64      -64.42     64.42 o
 -18   6  20       14.87       41.78     50.42 o
 -16   6  20       18.87       45.03     55.19 o
 -14   6  20      135.87        6.75     70.26 o
 -12   6  20      634.44      709.60    331.55 o
 -10   6  20      341.67      302.41     49.30 o
  -8   6  20        7.12       34.79     56.42 o
  -6   6  20     1173.34     1289.81     39.94 o
  -4   6  20       15.75       87.87     48.32 o
  -2   6  20        4.44       50.03     42.60 o
   0   6  20      404.76      103.10    164.21 o
   2   6  20      106.60      110.78     23.39 o
   4   6  20        1.63       32.27     31.36 o
 -23   7  20      244.63      144.30     89.63 o
 -21   7  20        8.82       -1.60     47.66 o
 -19   7  20      677.49      796.99    182.21 o
 -17   7  20      115.39      158.15     22.49 o
 -15   7  20       70.90       29.36    114.19 o
 -13   7  20       12.98       55.47     20.36 o
 -11   7  20      333.47      385.77     27.91 o
  -9   7  20      106.24       28.47     32.06 o
  -7   7  20      239.09      231.92     47.38 o
  -5   7  20       74.71       30.14     29.89 o
  -3   7  20      654.05      784.53     36.92 o
  -1   7  20      342.71      346.90    232.77 o
   1   7  20      213.75      201.44    136.91 o
 -18   8  20        2.48      -20.04     40.13 o
 -16   8  20      143.00      133.60     46.90 o
 -14   8  20      114.93       96.22     26.21 o
 -12   8  20       79.60       89.87     48.14 o
 -10   8  20       49.25        2.51     25.98 o
  -8   8  20       10.14       38.65     91.59 o
  -6   8  20      208.43       88.23     90.95 o
  -4   8  20        3.92       14.49     23.73 o
 -31   1  21      925.44      842.11    466.06 o
 -29   1  21       62.10       33.01     64.72 o
 -27   1  21      393.61      468.33     41.19 o
 -25   1  21     1833.84     2343.10     48.50 o
 -23   1  21      411.20      485.49     31.74 o
 -21   1  21       18.41       37.26     28.97 o
 -19   1  21      911.23     1361.79    145.69 o
 -17   1  21      170.22      279.61     56.72 o
 -15   1  21     2877.98     2921.42    175.09 o
 -13   1  21      493.15      409.16     56.17 o
 -11   1  21      376.14      346.83     51.58 o
  -9   1  21     4291.93     3122.58   1387.77 o
  -7   1  21       53.02      -47.18     71.86 o
  -5   1  21      503.23      548.24     33.85 o
  -3   1  21     2247.16     3013.74    198.95 o
  -1   1  21     1950.30     1944.49    585.87 o
   1   1  21      445.89      290.74     30.21 o
   3   1  21       98.45       18.72     43.85 o
   5   1  21       99.71      152.82     96.56 o
   7   1  21      149.32      140.07     74.83 o
 -30   2  21       33.82       13.53     31.45 o
 -28   2  21      372.16      408.21     26.34 o
 -26   2  21     1611.29     1869.75     43.69 o
 -24   2  21       13.41       21.00     31.83 o
 -22   2  21      405.35      460.52     32.90 o
 -20   2  21      506.64      605.16     35.27 o
 -18   2  21      118.18       63.06     27.43 o
 -16   2  21      180.07      202.46    112.11 o
 -14   2  21        2.65       -5.89     33.68 o
 -12   2  21       45.09       95.90     27.22 o
 -10   2  21      391.51      304.17     88.11 o
  -8   2  21       26.20       27.94     47.37 o
  -6   2  21        0.72       31.92     33.99 o
  -4   2  21       55.70       43.04     38.08 o
  -2   2  21      732.19      797.84    327.77 o
   0   2  21      397.40      510.86    266.90 o
   2   2  21       21.83       45.92     37.25 o
   4   2  21      187.82      193.28    103.72 o
   6   2  21       51.17       60.69     93.41 o
   8   2  21      113.17      136.13     56.43 o
 -29   3  21        2.76       -7.48     50.75 o
 -27   3  21      162.94      175.97     22.42 o
 -25   3  21      196.59      240.08    122.88 o
 -23   3  21       10.90       -1.80     30.88 o
 -21   3  21       35.46      -32.63     76.92 o
 -19   3  21       41.44       21.66     77.00 o
 -17   3  21      313.00      284.76     29.78 o
 -15   3  21      958.55     1007.06     39.26 o
 -13   3  21      341.19      420.05     37.38 o
 -11   3  21      916.13      820.05    381.07 o
  -9   3  21     1458.65     1656.91     46.31 o
  -7   3  21       42.73       29.87     67.58 o
  -5   3  21      310.04      206.39    119.28 o
  -3   3  21      276.20      242.21     85.23 o
  -1   3  21       38.88       40.35    126.29 o
   1   3  21       24.06       36.00     41.94 o
   3   3  21        2.20        6.18     56.75 o
   5   3  21      185.84      174.60     78.75 o
   7   3  21        3.98      -14.57    114.09 o
 -28   4  21      285.10      326.93    167.34 o
 -26   4  21      552.12      676.48     46.55 o
 -24   4  21       75.03       60.37     64.53 o
 -22   4  21      748.63      827.47     42.07 o
 -20   4  21       61.04       66.68     50.61 o
 -18   4  21      620.18      671.53     63.33 o
 -16   4  21       31.27      131.32     40.03 o
 -14   4  21      390.14      315.06    116.33 o
 -12   4  21     2731.17     2074.50    920.48 o
 -10   4  21        2.04       34.13     66.96 o
  -8   4  21      519.45      631.49     72.38 o
  -6   4  21      394.01      402.94     58.64 o
  -4   4  21      108.28       -2.67     34.39 o
  -2   4  21      264.01      319.78    170.94 o
   0   4  21      696.18      954.84    623.96 o
   2   4  21      565.81      774.71     33.67 o
   4   4  21      253.55      203.57    173.81 o
   6   4  21       48.95      -23.56     47.66 o
 -27   5  21      562.53      474.67    276.26 o
 -25   5  21        5.69       -5.78     26.01 o
 -23   5  21        5.15       -3.95     63.66 o
 -21   5  21      299.87      313.24     48.63 o
 -19   5  21        1.24      -34.93     70.81 o
 -17   5  21        1.66      -18.55     76.06 o
 -15   5  21      155.46      166.39     42.42 o
 -13   5  21        7.79       22.88     32.52 o
 -11   5  21      109.76       73.38     26.35 o
  -9   5  21       25.68       37.49     34.39 o
  -7   5  21        4.35       26.88     32.16 o
  -5   5  21      321.08      290.19    149.60 o
  -3   5  21       18.18      -34.16     79.42 o
  -1   5  21      184.50      290.25    165.88 o
   1   5  21        0.40      -50.22     59.75 o
   3   5  21        2.18       -1.18     24.26 o
 -24   6  21      133.32      150.24     21.21 o
 -22   6  21        5.24      -29.13     55.59 o
 -20   6  21       17.69       28.71     27.80 o
 -18   6  21       62.42       93.75     51.85 o
 -16   6  21      135.91      214.87     29.65 o
 -14   6  21       65.73       51.77     36.13 o
 -12   6  21      313.15      290.98    128.24 o
 -10   6  21        1.21      -80.05     91.40 o
  -8   6  21      507.53      513.25     31.61 o
  -6   6  21       31.84       -3.23     68.48 o
  -4   6  21      134.62      -77.63     77.63 o
  -2   6  21       46.75        5.83     31.04 o
   0   6  21        1.82      -28.72     57.51 o
   2   6  21      166.83      167.59     46.62 o
 -21   7  21      362.57      408.97     49.21 o
 -19   7  21        0.25      -79.87     79.87 o
 -17   7  21      199.67      255.76     75.70 o
 -15   7  21      163.06      174.67     80.75 o
 -13   7  21      103.05      139.06     21.92 o
 -11   7  21      390.68      278.03    182.61 o
  -9   7  21       15.48       41.31     26.64 o
  -7   7  21        0.35        7.70     20.45 o
  -5   7  21      250.85      202.54    126.33 o
  -3   7  21       48.37       16.62     56.73 o
  -1   7  21      230.84      111.17     29.56 o
 -14   8  21       43.61      124.45     29.55 o
 -12   8  21      252.45      323.98     46.63 o
 -10   8  21       85.05       59.98     18.87 o
  -8   8  21      267.75      306.08    186.32 o
 -30   0  22      833.92      828.52     40.84 o
 -28   0  22      144.34      204.96     31.65 o
 -26   0  22      204.58      278.95     35.46 o
 -24   0  22       11.98      -49.56    102.36 o
 -22   0  22        1.44       39.65    114.56 o
 -20   0  22     1119.11     1213.74     57.45 o
 -18   0  22        0.41       19.44     35.84 o
 -16   0  22      903.87     1011.53     56.67 o
 -14   0  22     2366.22     2374.36     75.31 o
 -12   0  22       33.05      -14.30    114.76 o
 -10   0  22      154.84      -14.11    109.05 o
  -8   0  22       54.74       69.20     38.70 o
  -6   0  22      136.69      232.59     41.75 o
  -4   0  22      723.83      924.14     54.75 o
  -2   0  22      130.56       85.60     40.23 o
   0   0  22      101.43       33.74     44.23 o
   2   0  22     2980.80     -100.84    172.40 o
   4   0  22     1028.29     1419.05     51.35 o
   6   0  22     1637.49     2177.50     62.87 o
 -29   1  22       75.93      101.94     20.76 o
 -27   1  22       33.03       48.42     19.21 o
 -25   1  22       45.35       41.74     98.65 o
 -23   1  22      128.57      110.74     52.52 o
 -21   1  22        6.37      -36.21     36.21 o
 -19   1  22      459.59      400.33     30.75 o
 -17   1  22      206.80      195.93     36.42 o
 -15   1  22      141.03      183.22     27.60 o
 -13   1  22       26.55        3.18    104.46 o
 -11   1  22      198.37       92.53     82.27 o
  -9   1  22      229.50      275.55    114.97 o
  -7   1  22       14.91      -28.65     75.96 o
  -5   1  22      137.39      141.53    102.76 o
  -3   1  22     1009.98     1062.61    324.92 o
  -1   1  22      436.75      155.78    124.06 o
   1   1  22        2.17      -28.71     83.73 o
   3   1  22       14.67      -64.96     80.33 o
   5   1  22       53.34       49.97     27.15 o
 -30   2  22      434.85      426.12     52.84 o
 -28   2  22      156.42      230.46     21.35 o
 -26   2  22        1.12      -61.14     61.14 o
 -24   2  22        2.11        2.86     21.53 o
 -22   2  22        2.79       26.05     59.04 o
 -20   2  22     1717.48     1806.32    258.43 o
 -18   2  22      208.70      173.09     28.12 o
 -16   2  22      298.11      208.84     28.16 o
 -14   2  22     1382.93     1438.29    137.75 o
 -12   2  22      148.37      105.68     70.64 o
 -10   2  22       41.74       82.40     37.84 o
  -8   2  22       30.27      -16.48     82.73 o
  -6   2  22      311.77      494.05     33.77 o
  -4   2  22      561.62      562.22    216.31 o
  -2   2  22      169.88     -104.19    104.19 o
   0   2  22       19.08      -84.76     84.76 o
   2   2  22     2908.88     3550.34   1936.50 o
   4   2  22      661.55      740.53    421.28 o
   6   2  22      618.50      741.81     67.64 o
 -29   3  22       19.72       -1.66     68.82 o
 -27   3  22      119.06      190.43     28.31 o
 -25   3  22       39.23      -15.50     65.90 o
 -23   3  22      118.43       22.04     65.82 o
 -21   3  22       32.04       80.40     23.71 o
 -19   3  22      372.21      408.58     43.48 o
 -17   3  22     2103.06     2083.38     51.14 o
 -15   3  22      125.38       82.17     33.46 o
 -13   3  22        4.00      -20.50     24.36 o
 -11   3  22        6.79      -77.48     77.48 o
  -9   3  22      377.15      356.31    168.30 o
  -7   3  22      181.70       51.97     37.32 o
  -5   3  22      374.92      377.95     85.72 o
  -3   3  22      660.66      737.73    368.00 o
  -1   3  22     1196.21     1627.18    854.49 o
   1   3  22       89.93       23.73     30.97 o
   3   3  22      392.10      341.08    170.13 o
   5   3  22       25.35       56.99    104.08 o
 -28   4  22       25.06      -40.75     41.90 o
 -26   4  22        9.46       77.95     87.59 o
 -24   4  22      201.19      315.09     46.71 o
 -22   4  22        1.81       -0.72     28.99 o
 -20   4  22       54.23       53.24     31.58 o
 -18   4  22      249.13      289.20     39.76 o
 -16   4  22      359.47      323.48     29.46 o
 -14   4  22      488.89      388.97    169.56 o
 -12   4  22       99.23      137.17     52.52 o
 -10   4  22      257.14      152.54     84.28 o
  -8   4  22      261.25      314.06     79.51 o
  -6   4  22      401.89      145.41     31.18 o
  -4   4  22       27.06      -76.22     76.22 o
  -2   4  22      170.71      211.51     80.65 o
   0   4  22      356.19      355.62     25.45 o
   2   4  22      177.37      131.54     55.77 o
   4   4  22       18.99       27.35     17.91 o
 -25   5  22       28.90       73.41     17.79 o
 -23   5  22       20.02      -30.01     57.12 o
 -21   5  22       70.27       36.67    105.99 o
 -19   5  22      223.23      223.85     44.14 o
 -17   5  22     1199.54     1580.06    149.19 o
 -15   5  22       31.45       -6.48     70.53 o
 -13   5  22      324.43      389.86     29.37 o
 -11   5  22      235.84      279.43     27.33 o
  -9   5  22       65.78       65.17     24.15 o
  -7   5  22       72.23      -67.79     67.79 o
  -5   5  22       19.90       -2.76     87.40 o
  -3   5  22      340.74      469.51    256.31 o
  -1   5  22      766.71     1106.26     33.39 o
   1   5  22       92.84      120.45     29.84 o
 -22   6  22       63.35       45.78     41.65 o
 -20   6  22      135.39      167.34    142.80 o
 -18   6  22      227.79      235.44     42.71 o
 -16   6  22       43.67       -2.66     81.68 o
 -14   6  22      377.58      394.29     26.88 o
 -12   6  22        0.62       29.70     27.45 o
 -10   6  22       80.54      131.03     23.45 o
  -8   6  22       56.31       92.54     55.28 o
  -6   6  22        3.21       -5.01     22.51 o
  -4   6  22       26.24       32.83     27.79 o
  -2   6  22      506.14      728.96     58.57 o
 -19   7  22        3.42       18.43     54.42 o
 -17   7  22      412.63      439.49    208.10 o
 -15   7  22      112.15        7.12     56.14 o
 -13   7  22      453.93      480.74     89.17 o
 -11   7  22       39.39      129.88     18.80 o
  -9   7  22       74.47       51.28     38.41 o
  -7   7  22      218.61      253.33    158.36 o
  -5   7  22       25.70        5.79     37.08 o
 -29   1  23      307.05      342.22     23.74 o
 -27   1  23       85.50      110.54     50.23 o
 -25   1  23      425.46      623.29     30.21 o
 -23   1  23     1511.75     1360.14    435.43 o
 -21   1  23      588.41      329.23     29.27 o
 -19   1  23     1476.16     1420.99    110.66 o
 -17   1  23       19.13        0.00     64.02 o
 -15   1  23      588.24      470.17     75.35 o
 -13   1  23      402.83      278.26    119.57 o
 -11   1  23       19.76        4.22    145.73 o
  -9   1  23        1.78       35.21     33.64 o
  -7   1  23      390.42      604.71     50.06 o
  -5   1  23      586.82      540.93     50.17 o
  -3   1  23     3668.01     3268.39   1786.54 o
  -1   1  23      306.87       -9.01     39.11 o
   1   1  23       64.10       87.03     31.93 o
   3   1  23      154.82      180.35     21.76 o
 -28   2  23       56.83       93.99     71.11 o
 -26   2  23      108.06      118.22     20.42 o
 -24   2  23        0.12      -60.21     67.89 o
 -22   2  23      156.73      152.77    107.63 o
 -20   2  23       40.94        4.93    141.26 o
 -18   2  23      733.81      642.41     90.62 o
 -16   2  23      416.44      351.24     31.39 o
 -14   2  23      832.54      569.34    228.49 o
 -12   2  23       45.10      111.54     24.16 o
 -10   2  23     1152.26     1157.33    608.43 o
  -8   2  23        0.48        3.62     31.00 o
  -6   2  23      265.74      326.53    108.69 o
  -4   2  23       11.38      -45.43     76.61 o
  -2   2  23      594.35      650.59    319.62 o
   0   2  23     1510.66     1672.06    904.98 o
   2   2  23       51.13        9.75     58.85 o
   4   2  23      226.52      262.56     29.94 o
 -27   3  23        3.13       -1.38     24.78 o
 -25   3  23      343.58      322.82     79.72 o
 -23   3  23      542.25      524.17    108.16 o
 -21   3  23      191.22      206.39     42.80 o
 -19   3  23     1353.39      888.22     54.32 o
 -17   3  23       23.20       17.31     24.94 o
 -15   3  23      199.08      152.73     85.80 o
 -13   3  23        8.17      -81.20     81.20 o
 -11   3  23       65.07       49.06     57.67 o
  -9   3  23        0.29        9.48     31.92 o
  -7   3  23      519.36      565.48    188.26 o
  -5   3  23       87.61       71.27     43.18 o
  -3   3  23      755.19      690.54    377.60 o
  -1   3  23      229.79      230.66    119.27 o
   1   3  23        3.35        5.56     27.37 o
   3   3  23      168.86       99.35     59.11 o
 -26   4  23       30.74       57.47     18.47 o
 -24   4  23       86.26      108.79     39.46 o
 -22   4  23      246.80      255.86     37.47 o
 -20   4  23      186.11      208.07     52.05 o
 -18   4  23      107.35       83.31     48.14 o
 -16   4  23      997.74      692.04    226.64 o
 -14   4  23      401.92      427.71     29.93 o
 -12   4  23      754.53      881.69    194.14 o
 -10   4  23      339.78      408.44     94.97 o
  -8   4  23       28.34       16.03     29.70 o
  -6   4  23       45.53      -49.32     65.72 o
  -4   4  23      133.18      185.55    228.21 o
  -2   4  23     1062.09     1498.70     36.37 o
   0   4  23     1521.25     1670.98    208.63 o
 -23   5  23      165.95      193.64    128.41 o
 -21   5  23       73.45       59.18     26.46 o
 -19   5  23       48.68       84.21     82.07 o
 -17   5  23     1166.98      609.94    197.41 o
 -15   5  23        8.26        9.70     22.07 o
 -13   5  23      140.01      146.35     24.06 o
 -11   5  23       23.27      -27.43     27.43 o
  -9   5  23      632.84      459.29    122.29 o
  -7   5  23      539.13      105.06     52.65 o
  -5   5  23      148.42      173.01    124.31 o
  -3   5  23       12.94      -21.79     57.95 o
  -1   5  23      419.59      527.77     86.31 o
 -20   6  23      238.34      209.17     52.63 o
 -18   6  23       52.08       91.43     20.10 o
 -16   6  23      193.64      202.10     52.43 o
 -14   6  23       14.78      -27.15     27.15 o
 -12   6  23       30.73      -56.41     56.41 o
 -10   6  23      394.09      260.17     87.64 o
  -8   6  23        7.78       -8.19     55.04 o
  -6   6  23       62.91       -0.09     42.99 o
  -4   6  23       30.77        6.78     63.57 o
 -28   0  24     1337.53     1534.85     51.38 o
 -26   0  24       71.27      220.38     31.84 o
 -24   0  24       75.22      -93.03     93.03 o
 -22   0  24       24.98       33.55     96.84 o
 -20   0  24     1953.64     1399.88     59.43 o
 -18   0  24     2396.00     1581.43     61.18 o
 -16   0  24     2689.59     1415.95     60.43 o
 -14   0  24      502.81       92.12     40.63 o
 -12   0  24      779.68     1330.25     58.19 o
 -10   0  24      150.03      251.09     39.08 o
  -6   0  24      986.03      813.99     48.86 o
  -4   0  24     3043.72        8.80     48.99 o
  -2   0  24      571.95      -25.56    123.62 o
   0   0  24      216.83      332.54     37.75 o
   2   0  24      446.43      549.95     35.48 o
 -27   1  24       28.80        8.65     31.83 o
 -25   1  24      139.14      180.82     67.21 o
 -23   1  24        0.04       32.38     44.51 o
 -21   1  24       84.96       59.26     47.85 o
 -19   1  24      308.64      237.56     50.63 o
 -17   1  24       84.31       89.91     39.94 o
 -15   1  24        0.19       28.10     31.68 o
 -13   1  24        4.66        6.58     68.07 o
 -11   1  24        8.74       -1.29     62.65 o
  -9   1  24      348.95      482.09     31.21 o
  -7   1  24        0.68       37.68     34.60 o
  -5   1  24      991.88      665.38    358.63 o
  -3   1  24        4.51      -40.31     40.31 o
  -1   1  24      116.62       13.62     79.06 o
   1   1  24       58.44      133.70     38.98 o
 -26   2  24       38.65       62.52    119.43 o
 -24   2  24       85.09       64.77     70.44 o
 -22   2  24       25.19       -4.04     65.57 o
 -20   2  24      235.72       91.26     34.74 o
 -18   2  24     1101.25      874.92    132.38 o
 -16   2  24      760.60      439.46    139.95 o
 -14   2  24      125.16       82.85     40.61 o
 -12   2  24      952.69     1085.81    550.20 o
 -10   2  24        9.86      -42.27     71.84 o
  -8   2  24       38.86       48.37     30.13 o
  -6   2  24      570.85      624.21    312.94 o
  -4   2  24      765.43      804.24    490.77 o
  -2   2  24      409.71      523.45    297.53 o
   0   2  24      142.15      198.72    165.68 o
 -25   3  24       92.61      130.32     32.03 o
 -23   3  24       88.73      133.06     52.71 o
 -21   3  24      699.07      458.39     31.39 o
 -19   3  24     1701.40      993.45     80.62 o
 -17   3  24      304.71      249.42     81.71 o
 -15   3  24      204.61      204.86     60.73 o
 -13   3  24       61.64       48.06    102.08 o
 -11   3  24        8.42       17.09     97.03 o
  -9   3  24      516.01      565.72    117.69 o
  -7   3  24       19.86        1.54     63.32 o
  -5   3  24      882.57      947.40    548.68 o
  -3   3  24      995.73     1252.05    141.06 o
  -1   3  24       44.34       13.93    104.37 o
 -24   4  24        9.49       39.84     22.54 o
 -22   4  24       39.20       38.98     20.35 o
 -20   4  24        4.22       51.24     22.49 o
 -18   4  24      394.12      215.42     60.08 o
 -16   4  24      203.63      233.61     76.84 o
 -14   4  24       83.92       74.95     30.36 o
 -12   4  24      155.60      213.71    105.53 o
 -10   4  24      261.81       38.37     87.05 o
  -8   4  24       98.51       -9.37     40.13 o
  -6   4  24      354.12      472.40    429.58 o
  -4   4  24       62.18       61.83     31.26 o
  -2   4  24        0.70      -54.54     54.54 o
 -21   5  24        6.95      -28.37     48.16 o
 -19   5  24     1564.18      777.19    171.00 o
 -17   5  24      201.07      248.92     67.31 o
 -15   5  24       56.69      105.35     29.83 o
 -13   5  24      277.57      268.42     52.54 o
 -11   5  24        4.54        0.59     69.86 o
  -9   5  24      363.57       93.16    179.94 o
  -7   5  24       41.00       62.36     25.93 o
  -5   5  24      489.14      600.41     29.95 o
 -16   6  24      206.15      247.37     71.60 o
 -14   6  24        6.08       31.18     18.04 o
 -12   6  24        2.60       32.99     23.52 o
 -10   6  24      432.47      228.17    139.06 o
 -25   1  25      295.20      157.58     21.71 o
 -23   1  25      340.04      194.19     56.07 o
 -21   1  25     1243.35      816.78     55.85 o
 -19   1  25      476.09      432.87     47.11 o
 -17   1  25       10.54      -61.29     61.29 o
 -15   1  25      624.49      629.44    304.09 o
 -13   1  25       24.08       26.16     22.06 o
 -11   1  25      455.45      579.09     60.37 o
  -9   1  25        2.03       21.17     27.16 o
  -7   1  25        0.02      -65.44     65.44 o
  -5   1  25      475.18      -80.66     80.66 o
  -3   1  25      912.33     1185.67    659.09 o
  -1   1  25        7.70        2.41     56.33 o
 -26   2  25        7.71      -20.21     72.63 o
 -24   2  25      166.97      117.14     20.94 o
 -22   2  25       32.03       10.95     24.89 o
 -20   2  25     1002.09      559.57    126.93 o
 -18   2  25     1135.47      460.22    113.11 o
 -16   2  25      643.74      602.25    239.62 o
 -14   2  25       20.48       56.45     31.55 o
 -12   2  25      193.92      247.29     33.37 o
 -10   2  25       32.63       65.63     29.97 o
  -8   2  25       47.17       41.66     35.08 o
  -6   2  25        0.26       19.41     30.86 o
  -4   2  25      303.10      374.11    227.13 o
  -2   2  25     1351.43     1599.49    835.93 o
 -23   3  25      268.28      126.75     20.49 o
 -21   3  25      697.15      298.35     25.90 o
 -19   3  25        3.69        4.53     60.58 o
 -17   3  25      300.37      326.27    146.07 o
 -15   3  25      445.19      431.68    190.07 o
 -13   3  25        5.22      -11.51     26.87 o
 -11   3  25       70.04       82.34     44.99 o
  -9   3  25        5.71      -24.17     60.70 o
  -7   3  25        3.10      -60.35     62.16 o
  -5   3  25       31.06       45.31     27.66 o
  -3   3  25        0.41      -42.87     53.76 o
 -22   4  25       17.19       -3.48     41.70 o
 -20   4  25       13.85      -12.78     62.81 o
 -18   4  25     2087.53     2074.97    732.02 o
 -16   4  25      472.74      496.94    170.62 o
 -14   4  25      444.27      355.15    120.83 o
 -12   4  25      178.32       58.86     46.33 o
 -10   4  25        7.69      -27.22     30.50 o
  -8   4  25       98.22      116.89     85.51 o
  -6   4  25        0.59       16.07     34.60 o
 -17   5  25      674.37      716.34    219.64 o
 -15   5  25        3.64       18.23     22.24 o
 -13   5  25        9.50        7.47     60.24 o
 -11   5  25        1.40       34.93     19.50 o
 -24   0  26       68.21      -69.58     69.58 o
 -22   0  26        0.35      -89.78     89.78 o
 -20   0  26     3888.50     1649.50     59.99 o
 -18   0  26     1941.52      732.22     43.77 o
 -16   0  26      112.23      227.63     32.03 o
 -14   0  26       42.66       59.86     27.83 o
 -12   0  26      245.10      260.85     29.94 o
 -10   0  26       73.11       81.59     27.64 o
  -8   0  26      341.78        9.54     33.57 o
  -6   0  26        2.66      -98.55     98.55 o
  -4   0  26     2375.47     3430.37    103.71 o
 -23   1  26        4.51      -33.44     48.83 o
 -21   1  26       23.54       12.51     28.27 o
 -19   1  26      245.87      101.87     22.11 o
 -17   1  26        8.00      -73.87     73.87 o
 -15   1  26        2.21      -27.44     27.44 o
 -13   1  26       67.25       81.88     39.08 o
 -11   1  26      252.38      226.12     22.28 o
  -9   1  26        2.75       -5.12     58.31 o
  -7   1  26      129.92       12.76     31.20 o
  -5   1  26        0.98       16.72     42.41 o
 -22   2  26       67.45      -44.72     69.68 o
 -20   2  26     1993.32     1025.67    241.46 o
 -18   2  26      242.93      352.36    159.51 o
 -16   2  26       14.69      -17.39     53.17 o
 -14   2  26        6.52       17.48     25.41 o
 -12   2  26       42.40       59.54     19.46 o
 -10   2  26       13.78        9.24     58.33 o
  -8   2  26       13.32        2.15     82.06 o
  -6   2  26       30.58      -32.07     59.10 o
 -21   3  26      153.16       44.82     49.19 o
 -19   3  26      939.08     1018.14    426.17 o
 -17   3  26      227.88      259.60    159.13 o
 -15   3  26      182.75      106.86     20.36 o
 -13   3  26        0.49      -60.04     60.04 o
 -11   3  26      361.70      390.82    295.05 o
  -9   3  26       34.94       20.73     30.41 o
  -7   3  26      245.20      255.56     20.46 o
 -16   4  26      220.79      224.54     92.01 o
 -14   4  26        4.23      -51.06     51.06 o
 -12   4  26        2.82       13.38     23.57 o
 -19   1  27       73.43      123.86     50.23 o
 -17   1  27      443.59      620.84     27.65 o
 -15   1  27      256.23      270.33     81.81 o
 -13   1  27      325.90      354.27     22.65 o
 -11   1  27       27.14       15.65     23.45 o
  -9   1  27      145.62      -10.91     34.13 o
 -18   2  27      532.76      650.28    323.19 o
 -16   2  27        2.70      -42.86     52.80 o
 -14   2  27        8.55      -22.41     23.21 o
 -12   2  27        2.58      -19.46     19.46 o
 
